# Supplementary material for: A Bottom-Up Validation of the IAPS, GAPED, and NAPS Affective Picture Databases: Differential Effects on Behavioral Performance
Source: Front Psychol. 2020 Sep 4;11:2187. doi: 10.3389/fpsyg.2020.02187 (PMC7498678; doi:10.3389/fpsyg.2020.02187)
Supplement: Supplementary file 1 [file Data_Sheet_1.XLSX]

## Sheet: Ver.A_Appendix1
		SUPPLEMENTAL MATERIAL or APPENDIX 1. Norms Database
	#	Item	Database	Emotion	Condition	Cluster	Quartile		Hits			FalseAllarm			Reaction Times			Valence			Arousal			Luminance
									Mean	z-value		Mean	z-value		Mean	z-value		Mean	SD		Mean	SD		Mean	SD
	1	1460.jpg	1	3	3	1	1		0.923077	-0.632823		0.0615385	-0.162514		499.283	0.771737		1.48478	-0.663889		-0.305738	1.77684		109.09	28.48
	2	Faces_224_h.jpg	3	2	2	1	1		0.896825	-1.54265		0.071429	0.0860082		486.124	0.295905		0.223162	1.60882		-0.904797	-1.32197		88.53	45.37
	3	Faces_364_v.jpg	3	1	3	1	1		0.896825	-1.54263		0.0406825	-0.686568		507.064	1.05309		-1.57468	0.754686		2.58774	1.42505		140.62	63.61
	4	P003.bmp	2	3	3	1	1		0.90873	-1.13005		0.047619	-0.512273		511.966	1.23035		0.972484	-1.74391		-0.086054	-1.70942		121.83	22.1
	5	Landscapes_154_h.jpg	3	3	3	1	1		0.920635	-0.717456		0.087302	0.484854		517.5	1.43043		1.29372	0.114083		0.242006	0.751254		125.51	56.18
	6	Faces_363_v.jpg	3	1	3	1	1		0.912698	-0.992515		0.079365	0.285419		528.585	1.83127		-1.53977	-0.455342		0.728529	0.543932		134.59	51.55
	7	Faces_203_h.jpg	3	2	2	1	1		0.888889	-1.81769		0.0714285	0.0859956		500.188	0.804431		0.26389	-1.02477		-1.21756	-1.39971		134.11	66.77
	8	N073.bmp	2	2	2	1	1		0.904	-1.29398		0.031746	-0.911119		508.726	1.11316		-0.104832	-1.78582		-0.363663	-0.973893		121.96	54.09
	9	P024.bmp	2	3	3	1	1		0.896826	-1.54263		0.063492	-0.113427		489.404	0.414493		1.1928	-0.547742		-0.698728	-0.083031		114.85	51.99
	10	3102.jpg	1	1	3	1	1		0.907693	-1.16601		0.047154	-0.523958		500.795	0.826412		-1.54358	-0.911962		1.2887	2.00581		65.8	57.52
	11	P014.bmp	2	3	3	1	1		0.90873	-1.13005		0.047619	-0.512273		498.585	0.746504		1.35122	0.637136		-0.728553	-0.923639		113.16	48.89
	12	Landscapes_130_h.jpg	3	2	2	1	1		0.892857	-1.68017		0.079365	0.285419		487.686	0.352399		0.118434	-0.668876		-1.00905	-0.337186		128.15	35.66
	13	9410.jpg	1	1	3	1	1		0.914522	-0.929316		0.075585	0.190437		528.893	1.84238		-1.49466	-0.876523		1.63288	-0.398363		135.54	37.74
	14	A100.bmp	2	1	3	1	1		0.904762	-1.26757		0.075397	0.185713		499.93	0.795114		-1.47919	1.31905		1.77838	1.06519		99.9	37.09
	15	Faces_031_v.jpg	3	1	3	1	1		0.904762	-1.26757		0.0634921	-0.113426		494.965	0.615588		-1.4874	-0.384164		0.876224	0.595762		97.38	26.69
	16	P073.bmp	2	3	3	1	1		0.888889	-1.81769		0.0873015	0.484842		516.425	1.39157		1.1089	-0.497768		-0.485239	-1.31501		130.29	36.18
	17	9400.jpg	1	1	3	1	1		0.9	-1.43261		0.0384615	-0.742377		503.912	0.939101		-1.05442	0.753668		0.874289	-0.05491		90.01	41.08
	18	1812.jpg	1	3	3	1	1		0.915385	-0.899407		0.046154	-0.549085		517.008	1.41266		0.871105	-0.238622		-0.804439	-0.207556		59.67	52.44
	19	2900.1.jpg	1	1	3	1	1		0.923077	-0.632823		0.081769	0.345825		507.367	1.06402		-1.02774	0.044889		-0.095019	-0.360202		84.79	51.25
	20	A051.bmp	2	1	3	1	1		0.904762	-1.26757		0.079365	0.285419		506.293	1.0252		-1.22142	0.156736		0.519225	-1.02567		141.73	16.3
	21	P018.bmp	2	3	3	1	1		0.904762	-1.26757		0.063492	-0.113427		526.053	1.73969		1.12386	0.109986		-0.626563	-1.09724		68.97	35.66
	22	7031.jpg	1	2	2	1	1		0.90786	-1.16022		0.092308	0.610642		521.186	1.56371		-0.156137	-1.40811		-1.92827	-0.627332		51.95	65.8
	23	6560.jpg	1	1	1	1	1		0.910367	-1.0733		0.0615385	-0.162514		523.373	1.64279		-1.20561	0.044889		1.25358	0.97545		74.12	40.63
	24	A011.bmp	2	1	1	1	1		0.920635	-0.717456		0.0714285	0.0859956		491.845	0.502769		-1.06829	-0.217266		1.07648	1.26468		152.26	43.96
	25	People_222_h.jpg	3	1	1	1	1		0.900794	-1.40511		0.079365	0.285419		492.371	0.521777		-1.30122	0.719097		1.44962	1.45097		82.71	56.68
	26	P038.bmp	2	3	2	1	1		0.928571	-0.442399		0.0555555	-0.31285		506.325	1.02634		1.27802	0.301824		-1.22258	1.83118		135.25	57.76
	27	2205.jpg	1	1	1	1	1		0.9	-1.43261		0.0384615	-0.742377		505.373	0.991927		-1.299	0.647351		-0.15121	0.250382		78.55	34.11
	28	Landscapes_057_h.jpg	3	2	1	1	1		0.896826	-1.54263		0.079365	0.285419		524.637	1.68849		0.287163	-2.02126		-1.24362	-0.985067		82.32	30.81
	29	Animals_047_h.jpg	3	2	1	1	1		0.904762	-1.26757		0.063492	-0.113427		486.441	0.307388		-0.195752	-0.063863		-0.183701	0.28478		114.13	59.01
	30	A051.bmp	2	1	1	1	1		0.920635	-0.717456		0.0833335	0.385136		506.414	1.02957		-1.22142	0.156736		0.519225	-1.02567		141.73	40.33
	31	Faces_309_h.jpg	3	2	2	1	1		0.928571	-0.442399		0.079365	0.285419		500.07	0.800173		0.060251	-2.16362		-1.46082	-1.71069		116.29	44.16
	32	Objects_311_h.jpg	3	2	1	1	1		0.920635	-0.717456		0.063492	-0.113427		515.487	1.35764		-0.085205	-0.562109		-1.36526	-1.39971		141.09	40.21
	33	A018.bmp	2	1	1	1	1		0.896826	-1.54263		0.047619	-0.512273		514.048	1.30561		-1.44207	1.25456		1.68809	0.972298		119.51	47.15
	34	N087.bmp	2	2	1	1	1		0.896825	-1.54265		0.095238	0.684265		522.584	1.61427		-0.053677	-1.1023		-0.342574	0.337273		107.95	40.61
	35	Objects_195_v.jpg	3	2	1	1	1		0.912698	-0.992531		0.055556	-0.312838		511.078	1.19823		0.269708	0.541151		-0.904797	-1.11464		145.75	49.38
	36	3120.jpg	1	1	1	1	1		0.916463	-0.862046		0.0896325	0.543413		496.526	0.672027		-1.47243	-1.08916		1.47133	0.746481		122.41	65.78
	37	P043.bmp	2	3	2	1	1		0.912698	-0.992513		0.0555555	-0.31285		516.297	1.38692		1.34584	1.00147		-0.382192	-2.17085		134.5	19.84
	38	Objects_053_h.jpg	3	2	1	1	1		0.904762	-1.26757		0.0714285	0.0859956		488.5	0.381823		-0.085205	-0.668876		-0.348771	-0.337186		124.29	40.9
	39	Faces_127_h.jpg	3	3	2	1	1		0.920635	-0.717458		0.0714285	0.0859968		490.612	0.458193		1.17154	0.327617		-0.31402	0.129288		107.96	37.56
	40	7590.jpg	1	2	1	1	1		0.91387	-0.951912		0.051486	-0.415106		489.814	0.429351		-0.053857	2.13579		-0.523481	-0.627332		45.17	46.79
	41	People_220_h.jpg	3	1	1	1	1		0.920635	-0.717456		0.095238	0.684265		506.155	1.02022		-1.62704	0.114083		2.19679	1.03632		139.96	53.64
	42	Landscapes_070_h.jpg	3	2	1	1	1		0.896826	-1.54263		0.079365	0.285419		508.761	1.11446		-0.33539	0.114083		-0.487778	-0.311271		95.53	27.96
	43	Objects_006_h.jpg	3	1	3	1	1		0.912698	-0.992516		0.047619	-0.512273		496.235	0.661505		-0.934669	1.07499		0.537395	1.1659		77.97	68.94
	44	Faces_283_h.jpg	3	1	1	1	1		0.904762	-1.26757		0.0714285	0.0859956		483.404	0.197539		-1.31867	0.434384		1.16292	0.777169		98.53	38.44
	45	Landscapes_120_v.jpg	3	3	2	1	1		0.916667	-0.854987		0.063492	-0.113427		496.693	0.678091		1.19481	0.185261		-0.287956	0.543932		118.57	40.63
	46	N006.bmp	2	2	1	1	1		0.924603	-0.579936		0.063492	-0.113427		508.716	1.1128		0.096343	-0.106033		-0.05371	-1.29521		151.82	50.13
	47	A089.bmp	2	1	1	1	1		0.896825	-1.54265		0.063492	-0.113427		499.566	0.781972		-1.43847	1.30937		1.82495	0.655547		128.71	39.75
	48	H104.bmp	2	1	1	1	1		0.928571	-0.442399		0.063492	-0.113427		501.805	0.862912		-1.1267	0.293763		1.41483	1.65453		90.12	58.28
	49	Faces_192_h.jpg	3	2	1	1	1		0.904762	-1.26757		0.0873015	0.484842		491.946	0.506409		0.135888	-1.59419		-1.32182	-2.15125		118.06	47.02
	50	Animals_060_h.jpg	3	1	3	1	2		0.932539	-0.30488		0.0634921	-0.113426		506.082	1.01755		-1.02776	1.64441		0.919663	0.388441		109.46	45.78
	51	N014.bmp	2	2	2	1	2		0.936508	-0.167342		0.0873015	0.484842		509.353	1.13585		0.260814	-0.128602		-0.990234	1.04692		182.05	41.69
	52	9050.jpg	1	1	3	1	2		0.923077	-0.632823		0.0384615	-0.742377		512.4	1.24602		-1.08555	0.753668		1.13417	-0.741817		119.71	38.1
	53	6313.jpg	1	1	3	1	2		0.931818	-0.329884		0.061538	-0.162526		515.549	1.35988		-1.28566	-0.061427		1.54157	0.250382		104.03	28.11
	54	2091.jpg	1	3	3	1	2		0.878505	-2.17757		0.0371235	-0.775997		503.128	0.910744		1.24909	0.115767		-0.165258	0.441189		81.76	69.69
	55	N081.bmp	2	2	2	1	2		0.900794	-1.40511		0.112903	1.12814		521.467	1.57386		-0.012136	1.53506		-0.606571	0.293111		155	46.82
	56	9810.jpg	1	1	3	1	2		0.912413	-1.00241		0.061538	-0.162526		474.932	-0.108774		-1.23674	1.35613		1.3168	0.364866		56.51	65.75
	57	Objects_239_v.jpg	3	2	2	1	2		0.880953	-2.09274		0.079365	0.285419		498.966	0.760278		0.042796	-1.41625		-1.29575	-1.65886		128.47	44.07
	58	9520.jpg	1	1	3	1	2		0.913919	-0.950197		0.074563	0.164757		483.935	0.21676		-1.07221	0.753668		0.466899	0.403028		102.05	53.76
	59	3230.jpg	1	1	3	1	2		0.909091	-1.11754		0.038462	-0.742364		525.612	1.72377		-1.26787	-0.344939		0.466899	0.174059		85.9	50.48
	60	7502.jpg	1	3	3	1	2		0.903846	-1.2993		0.030769	-0.935669		501.078	0.836634		1.28022	0.00945		0.818097	0.555674		78.96	49.97
	61	P076.bmp	2	3	3	1	2		0.935996	-0.185086		0.047619	-0.512273		512.95	1.2659		1.20655	-0.144723		-0.653056	0.011385		124.01	37.23
	62	P036.bmp	2	3	3	1	2		0.888889	-1.81769		0.031746	-0.911119		489.938	0.43383		1.31385	0.828974		-1.30478	2.35351		174.67	49.38
	63	H099.bmp	2	1	3	1	2		0.920191	-0.732861		0.047619	-0.512273		492.533	0.527664		-1.20047	0.346962		1.22235	1.17027		143.64	52.39
	64	A131.bmp	2	1	3	1	2		0.936508	-0.167342		0.0674605	-0.0137096		503.898	0.93861		-1.11966	-0.139886		0.948682	-0.233792		104.87	43.44
	65	1616.jpg	1	2	2	1	2		0.915888	-0.881974		0.0294315	-0.969276		492.306	0.519449		0.150702	-0.98284		-0.5586	-0.81814		118.26	34.07
	66	Faces_088_v.jpg	3	3	3	1	2		0.912699	-0.992513		0.063492	-0.113427		479.789	0.0668564		0.752622	-0.882411		-0.392211	-0.181695		149.73	51.25
	67	N092.bmp	2	2	2	1	2		0.928187	-0.455707		0.047747	-0.509057		506.548	1.03441		-0.029429	1.54796		-0.706977	-1.11704		159.67	54.9
	68	N030.bmp	2	2	2	1	2		0.904762	-1.26757		0.031746	-0.911119		487.009	0.327896		0.258365	-0.673485		-0.589586	0.641841		99.58	55.77
	69	H030.bmp	2	1	3	1	2		0.916667	-0.854993		0.095238	0.684265		489.452	0.416249		-1.17444	0.195426		1.48245	0.529151		75.97	65.78
	70	N070.bmp	2	2	2	1	2		0.928571	-0.442416		0.039683	-0.711684		513.709	1.29337		0.171322	-0.078627		-0.77963	-0.249021		77.35	26.69
	71	P074.bmp	2	3	2	1	2		0.920635	-0.717456		0.103175	0.883688		508.138	1.09191		1.18642	-0.41394		-0.36984	-0.963233		96.89	34.02
	72	N062.bmp	2	2	2	1	2		0.896826	-1.54263		0.0873015	0.484842		482.972	0.181935		0.142328	-1.35701		-0.365573	0.617476		125.1	30.98
	73	P020.bmp	2	3	2	1	2		0.904762	-1.26757		0.063492	-0.113427		480.404	0.0890621		1.25816	0.629076		-1.08422	0.565699		134.9	64.25
	74	P114.bmp	2	3	2	1	2		0.873016	-2.3678		0.0674605	-0.0137096		508.782	1.11519		1.37024	0.111598		-0.405028	-1.8145		143.79	44.02
	75	Animals_166_v.jpg	3	3	3	1	2		0.904762	-1.26757		0.087302	0.484854		475.921	-0.0730189		1.73009	-0.384164		0.337573	0.518017		100	34.39
	76	7217.jpg	1	2	2	1	2		0.907693	-1.16601		0.022739	-1.13744		506.93	1.04823		-0.022729	-1.44355		-1.62624	-2.00115		96.71	27.96
	77	5660.jpg	1	3	2	1	2		0.902747	-1.33741		0.059178	-0.221827		482.366	0.160014		1.06677	0.68279		0.228084	1.73868		130.01	57.17
	78	People_198_h.jpg	3	1	1	1	2		0.888889	-1.81769		0.059524	-0.213133		485.786	0.283677		-1.6154	-0.348575		1.6842	1.37322		164.47	30.36
	79	Animals_077_h.jpg	3	1	1	1	2		0.920635	-0.717456		0.0873015	0.484842		480.255	0.0836836		-1.4874	0.292028		1.96221	-0.103949		110.29	68.53
	80	2141.jpg	1	1	1	1	2		0.907692	-1.16602		0.042308	-0.645725		489.881	0.431771		-1.0811	0.859985		0.178916	-0.512848		155.18	25.16
	81	Objects_161_v.jpg	3	2	1	1	2		0.928571	-0.442399		0.0555555	-0.31285		496.218	0.66088		0.060251	-1.70096		-1.5477	-1.78844		109.28	54.82
	82	3230.jpg	1	1	1	1	2		0.919755	-0.747955		0.107692	0.9972		513.771	1.29558		-1.26787	-0.344939		0.466899	0.174059		85.9	34.52
	83	Animals_183_h.jpg	3	3	2	1	2		0.904762	-1.26757		0.0595238	-0.213138		539.175	2.2142		1.23554	1.00381		-0.001255	0.207034		121.11	40.44
	84	1616.jpg	1	2	1	1	2		0.915888	-0.881974		0.046154	-0.549085		483.837	0.213217		0.150702	-0.98284		-0.5586	-0.81814		118.26	57.76
	85	6313.jpg	1	1	1	1	2		0.922845	-0.640881		0.043478	-0.616326		515.416	1.35507		-1.28566	-0.061427		1.54157	0.250382		104.03	49.97
	86	5200.jpg	1	3	2	1	2		0.923077	-0.632823		0.061538	-0.162526		486.689	0.316332		1.10679	0.434718		-1.0854	-0.016749		87.81	32.58
	87	2058.jpg	1	3	2	1	2		0.906227	-1.2168		0.022727	-1.13774		508.091	1.09023		1.35137	-0.486695		0.242132	1.20442		110.98	39.32
	88	6312.jpg	1	1	1	1	2		0.910402	-1.0721		0.030769	-0.935669		492.451	0.524685		-1.06331	0.434718		1.1412	0.517512		79.84	46.19
	89	Animals_178_v.jpg	3	3	2	1	2		0.928571	-0.442401		0.0952381	0.684266		496.105	0.656822		1.28208	0.398795		0.094312	-0.026203		157.97	45.2
	90	2260.jpg	1	3	2	1	2		0.928571	-0.442416		0.0439685	-0.604001		520.846	1.55143		1.41808	0.080328		-0.340857	1.05177		131.39	36.35
	91	People_233_h.jpg	3	1	1	1	2		0.936508	-0.167342		0.0873015	0.484842		504.966	0.977221		-1.03358	0.683508		0.711153	1.03632		110.47	22
	92	People_239_h.jpg	3	1	1	1	2		0.936508	-0.167342		0.063492	-0.113427		503.228	0.914357		-1.53395	-0.384164		2.04909	0.673508		134.15	39.32
	93	Objects_236_h.jpg	3	2	1	1	2		0.928571	-0.442416		0.047619	-0.512273		527.145	1.7792		-0.230661	-1.27389		-1.24362	-1.32197		117.7	43.28
	94	2800.jpg	1	1	1	1	2		0.904762	-1.26757		0.0382865	-0.746774		483.026	0.1839		-1.3746	-0.911962		0.52309	-0.207556		98.99	44.17
	95	8501.jpg	1	3	2	1	2		0.934616	-0.232931		0.046154	-0.549085		504.263	0.951783		1.35137	0.930863		1.19037	0.479351		160.04	41.62
	96	6212.jpg	1	1	1	1	2		0.907692	-1.16602		0.0653845	-0.0658739		474.136	-0.137579		-1.19227	0.328401		0.888337	1.05177		123.94	25.89
	97	Animals_078_h.jpg	3	1	1	1	2		0.920635	-0.717456		0.111111	1.08311		504.133	0.947087		-1.01612	1.25293		0.728529	1.21773		119.79	19.84
	98	9910.jpg	1	1	1	1	2		0.904762	-1.26757		0.0987765	0.773178		527.289	1.78441		-1.25008	-0.486695		1.02179	-0.016749		92.12	62
	99	Faces_136_v.jpg	3	3	3	1	3		0.936508	-0.167342		0.095238	0.684265		512.102	1.23524		0.898079	0.363206		-0.374835	-0.389016		129.08	35.44
	100	A114.bmp	2	1	3	1	3		0.904762	-1.26757		0.119048	1.28253		501.506	0.852107		-0.823395	-0.159231		0.62601	-0.42567		104.61	48.22
	101	N035.bmp	2	2	2	1	3		0.908445	-1.13995		0.031746	-0.911119		473.873	-0.147069		0.116751	-0.670261		-0.826887	0.468237		169.71	40.91
	102	9421.jpg	1	1	3	1	3		0.906542	-1.20588		0.051	-0.427318		468.701	-0.334088		-1.18338	0.186645		0.207012	-0.05491		66.81	31.32
	103	2209.jpg	1	3	3	1	3		0.917737	-0.817893		0.092308	0.610642		544.926	2.42215		1.23131	0.222084		0.59333	0.784643		64.81	65.8
	104	A077.bmp	2	1	3	1	3		0.86508	-2.64286		0.0396825	-0.711696		510.48	1.1766		-1.00066	0.097089		0.401387	-0.95105		114.59	26.37
	105	3120.jpg	1	1	3	1	3		0.938462	-0.0996214		0.0807695	0.32071		530.131	1.88716		-1.47243	-1.08916		1.47133	0.746481		122.41	26.8
	106	9070.jpg	1	2	2	1	3		0.9	-1.43261		0.0086925	-1.49039		520.158	1.52654		0.061763	1.74596		-0.783367	-0.512848		71.41	54.38
	107	N064.bmp	2	2	2	1	3		0.904762	-1.26757		0.095238	0.684265		537.965	2.17042		-0.154838	0.548472		-0.554276	-0.322117		109.87	73.38
	108	Animals_078_h.jpg	3	1	3	1	3		0.904762	-1.26757		0.0515875	-0.412555		549.14	2.57452		-1.01612	1.25293		0.728529	1.21773		119.79	37.88
	109	People_172_v.jpg	3	3	3	1	3		0.936508	-0.167342		0.0873015	0.484842		497.169	0.695303		1.31699	1.00381		0.537395	0.984491		115.66	53.02
	110	N098.bmp	2	2	2	1	3		0.916667	-0.854993		0.047619	-0.512273		477.875	-0.00236753		0.100031	-1.52144		-0.64302	0.218491		108.25	61.72
	111	3053.jpg	1	1	3	1	3		0.865425	-2.6309		0.084266	0.408568		488.079	0.366598		-1.5836	-1.51442		1.52049	1.54787		108.46	48.57
	112	P096.bmp	2	3	3	1	3		0.888889	-1.81769		0.059524	-0.213133		538.321	2.18332		1.027	-1.04426		-0.507872	-1.38201		112.76	52.84
	113	H077.bmp	2	1	3	1	3		0.883896	-1.99071		0.015873	-1.30997		509.752	1.15026		-1.50773	1.82201		2.13653	2.16773		137.77	28.33
	114	N002.bmp	2	2	2	1	3		0.904762	-1.26757		0.111111	1.08311		489.518	0.418616		0.132865	-1.63106		0.113498	-1.60739		121.93	68.53
	115	Animals_047_h.jpg	3	2	2	1	3		0.880952	-2.09276		0.055556	-0.312838		477.234	-0.0255356		-0.195752	-0.063863		-0.183701	0.28478		114.13	56.7
	116	1710.jpg	1	3	3	1	3		0.920105	-0.735825		0.092308	0.610642		542.783	2.34463		1.54259	-0.98284		0.466899	0.670158		121.17	47.36
	117	2150.jpg	1	3	3	1	3		0.923077	-0.632823		0.0163845	-1.29711		502.501	0.888089		1.35582	0.68279		0.178916	1.77684		113.68	51.98
	118	5500.jpg	1	2	2	1	3		0.931818	-0.329884		0.053846	-0.355805		532.988	1.99046		0.244087	0.647351		-1.22588	0.97545		73.39	54.8
	119	9600.jpg	1	1	3	1	3		0.915385	-0.899424		0.0163845	-1.29711		502.776	0.898034		-1.06331	0.789107		1.20442	0.555674		88.96	33
	120	Faces_019_h.jpg	3	1	3	1	3		0.896825	-1.54263		0.047619	-0.512273		467.762	-0.368051		-0.957942	0.754686		0.598211	0.93266		127.17	56.7
	121	5480.jpg	1	3	2	1	3		0.929598	-0.406806		0.030769	-0.935669		513.826	1.29758		1.18239	0.824546		0.516066	0.70832		74.83	42.23
	122	H037.bmp	2	1	1	1	3		0.93254	-0.304879		0.031746	-0.911119		512.266	1.24117		-1.28884	0.888621		1.7857	1.59362		134.45	63.17
	123	People_188_h.jpg	3	3	2	1	3		0.940476	-0.0298228		0.047619	-0.512272		517.299	1.42317		0.932988	0.683508		0.007433	0.699423		98.87	35.9
	124	7182.jpg	1	2	1	1	3		0.928526	-0.443976		0.015385	-1.32223		518.615	1.47076		0.128467	-0.3095		-0.509433	-0.169395		138.57	62.78
	125	H077.bmp	2	1	1	1	3		0.936508	-0.167342		0.095238	0.684265		503.729	0.932481		-1.50773	1.82201		2.13653	2.16773		137.77	49.42
	126	2487.jpg	1	2	1	1	3		0.915385	-0.899424		0.0086925	-1.49039		506.561	1.0349		0.146255	1.42701		-0.488361	-0.932624		65.71	64.8
	127	Faces_171_v.jpg	3	2	1	1	3		0.904762	-1.26757		0.015873	-1.30997		485.096	0.25874		-0.358663	1.75118		-0.192389	-0.80366		111.36	43.97
	128	Faces_149_v.jpg	3	1	1	1	3		0.904762	-1.26757		0.11508	1.18283		479.667	0.0624187		-1.46413	0.469973		2.14466	-0.052118		123.32	67.39
	129	A131.bmp	2	1	1	1	3		0.928571	-0.442399		0.111111	1.08311		500.546	0.817412		-1.11966	-0.139886		0.948682	-0.233792		104.87	30.25
	130	Objects_239_v.jpg	3	2	1	1	3		0.888889	-1.81769		0.02381	-1.11053		513.045	1.26933		0.042796	-1.41625		-1.29575	-1.65886		128.47	25.38
	131	9600.jpg	1	1	1	1	3		0.941137	-0.0069133		0.0846155	0.41735		531.667	1.94269		-1.06331	0.789107		1.20442	0.555674		88.96	41.39
	132	People_218_v.jpg	3	1	1	1	3		0.940476	-0.0298217		0.079365	0.285419		510.423	1.17455		-1.74341	-1.06036		2.50086	0.492101		106.94	57.64
	133	2070.jpg	1	3	2	1	3		0.942308	0.0336703		0.046154	-0.549085		514.638	1.32695		1.46699	0.222084		-0.165258	2.19662		101.95	64.5
	134	7090.jpg	1	2	1	1	3		0.915385	-0.899407		0.015385	-1.32223		501.425	0.849178		0.141808	-1.40811		-1.22588	-0.627332		120.11	30.07
	135	A127.bmp	2	1	1	1	3		0.888889	-1.81769		0.095238	0.684265		541.173	2.28643		-1.12428	-0.13505		0.801629	0.46976		119.04	37.67
	136	A095.bmp	2	1	1	1	3		0.912698	-0.992513		0.0238095	-1.11054		481.189	0.117461		-1.33882	0.901517		1.47192	1.16874		90.39	54.38
	137	Animals_186_h.jpg	3	3	2	1	3		0.904762	-1.26757		0.032746	-0.885991		471.912	-0.217972		1.06681	-0.241808		-0.009943	0.310695		124.31	31.87
	138	7034.jpg	1	2	1	1	3		0.942308	0.033653		0.092308	0.610642		504.276	0.952266		0.035081	-1.86881		-1.18373	-0.81814		137.96	35.86
	139	Faces_198_h.jpg	3	2	1	1	3		0.920635	-0.717456		0.016873	-1.28484		501.147	0.839124		-0.207388	-0.953589		-1.17412	-1.78844		84.69	30.51
	140	2150.jpg	1	3	2	1	3		0.929109	-0.423788		0.030769	-0.935669		517.912	1.44533		1.35582	0.68279		0.178916	1.77684		113.68	30.29
	141	Faces_134_h.jpg	3	3	2	1	3		0.944444	0.107698		0.0873016	0.484844		503.706	0.931652		1.09008	-0.455342		0.155127	0.88083		121.43	57.99
	142	N078.bmp	2	2	1	1	3		0.912698	-0.992513		0.107143	0.983405		485.36	0.268282		0.084431	-0.294646		-0.440095	0.160623		150.12	38.37
	143	7830.jpg	1	2	1	1	3		0.943925	0.0897111		0.076923	0.224058		505.108	0.982363		0.172936	-0.061427		-0.467289	-0.207556		118.51	46.08
	144	H038.bmp	2	1	1	1	3		0.888889	-1.81769		0.127492	1.49472		519.125	1.48919		-1.4772	1.50443		1.32263	0.622044		124.86	61.11
	145	2655.jpg	1	3	2	1	3		0.909091	-1.11754		0.023077	-1.12895		522.913	1.62614		0.89334	2.45474		-0.123115	0.097736		120.13	43.44
	146	3063.jpg	1	1	1	1	3		0.937291	-0.140222		0.046154	-0.549085		513.226	1.27588		-1.50356	-1.54986		1.12715	1.66236		90.98	44.65
	147	H030.bmp	2	1	1	1	3		0.880953	-2.09274		0.0714285	0.0859956		535.905	2.09593		-1.17444	0.195426		1.48245	0.529151		75.97	39.75
	148	2480.jpg	1	2	2	1	4		0.952381	0.382773		0.083741	0.395376		513.825	1.29755		-0.044963	0.859985		-1.46469	-1.46688		64.88	45.26
	149	Faces_078_h.jpg	3	2	2	1	4		0.873016	-2.3678		0.130952	1.58167		500.891	0.829866		0.211526	-1.62978		-1.33919	-1.81435		131.3	38.12
	150	N022.bmp	2	2	2	1	4		0.888889	-1.81769		0.047619	-0.512273		560.625	2.98979		0.217761	-0.465526		-0.639972	-0.588614		135.6	43.96
	151	Objects_311_h.jpg	3	2	2	1	4		0.873016	-2.3678		0.11508	1.18283		469.145	-0.318018		-0.085205	-0.562109		-1.36526	-1.39971		141.09	32.52
	152	2385.jpg	1	2	2	1	4		0.947492	0.213334		0.102686	0.871413		521.113	1.56107		0.146255	-1.40811		-0.523481	-0.627332		49.4	47.57
	153	Animals_220_h.jpg	3	3	3	1	4		0.904762	-1.26757		0.063492	-0.113427		461.386	-0.598593		1.38681	-0.241808		0.424452	0.725339		123.02	47.97
	154	A008.bmp	2	1	3	1	4		0.793651	-5.11837		0.0406825	-0.686569		561.394	3.0176		-1.1098	0.039055		0.910527	-0.526178		161.98	51.12
	155	Animals_187_h.jpg	3	3	3	1	4		0.857143	-2.91791		0.079365	0.285419		487.454	0.34399		0.932988	0.327617		-0.43565	-0.155779		120.44	46.97
	156	6540.jpg	1	1	3	1	4		0.953271	0.413618		0.027923	-1.00718		540.118	2.24826		-1.19227	0.576473		1.4643	-0.093072		69.9	44.55
	157	N032.bmp	2	2	2	1	4		0.936508	-0.167342		0.126984	1.48196		526.837	1.76805		0.103841	0.319556		-0.701248	-0.381508		108.04	31.92
	158	5200.jpg	1	3	3	1	4		0.707692	-8.09747		0.115385	1.19049		643.804	5.99747		1.10679	0.434718		-1.0854	-0.016749		87.81	43.37
	159	Objects_186_v.jpg	3	2	2	1	4		0.761905	-6.2186		0.063492	-0.113427		485.438	0.271086		-0.213206	-1.16712		-1.21756	-0.855491		120.19	49.4
	160	Faces_171_v.jpg	3	2	2	1	4		0.896826	-1.54263		0.0714285	0.0859956		458.279	-0.710938		-0.358663	1.75118		-0.192389	-0.80366		111.36	40.61
	161	Faces_002_v.jpg	3	3	3	1	4		0.873016	-2.3678		0.095238	0.684265		444.634	-1.20432		1.02608	1.43088		-0.096822	0.958576		89.1	71.3
	162	People_239_h.jpg	3	1	3	1	4		0.904762	-1.26757		0.134921	1.68139		515.035	1.3413		-1.53395	-0.384164		2.04909	0.673508		134.15	29
	163	5621.jpg	1	3	3	1	4		0.907692	-1.16602		0.05	-0.452445		583.542	3.81846		1.20018	0.080328		1.57668	-0.81814		64.22	40.46
	164	Animals_186_h.jpg	3	3	3	1	4		0.857143	-2.91791		0.107143	0.983405		497.981	0.724664		1.06681	-0.241808		-0.009943	0.310695		124.31	42.7
	165	7183.jpg	1	2	2	1	4		0.941307	-0.00100424		0.030769	-0.935669		523.352	1.64204		0.315238	-0.025989		-0.678008	0.097736		169.99	45.01
	166	People_040_h.jpg	3	1	3	1	4		0.861111	-2.7804		0.142857	1.88081		487.049	0.329371		-1.28958	0.398795		1.27587	0.155203		136.39	57.27
	167	A030.bmp	2	1	3	1	4		0.943445	0.0730583		0.119048	1.28253		521.94	1.591		-1.42571	0.687111		1.43527	-0.512472		118.29	68.02
	168	N087.bmp	2	2	2	1	4		0.86508	-2.64286		0.047619	-0.512273		480.525	0.0934539		-0.053677	-1.1023		-0.342574	0.337273		107.95	44.28
	169	A071.bmp	2	1	1	1	4		0.912699	-0.992513		0.214286	3.67561		541.851	2.31093		-1.35118	1.23038		1.19992	-0.861203		113.42	31.16
	170	P011.bmp	2	3	2	1	4		0.952381	0.382773		0.0716825	0.092378		520.934	1.55462		1.2773	1.28197		-0.233189	-0.885568		114.97	47.18
	171	N085.bmp	2	2	1	1	4		0.888889	-1.81769		0.087302	0.484854		535.929	2.09679		0.088815	-0.520337		-0.51092	0.037273		112.94	52.44
	172	P006.bmp	2	3	2	1	4		0.904762	-1.26757		0.059524	-0.213133		562.684	3.06425		0.959665	-2.46128		-0.95984	0.978389		175.61	44.34
	173	People_211_v.jpg	3	1	1	1	4		0.873016	-2.3678		0.111111	1.08311		486.374	0.304939		-1.40595	0.790275		1.85796	1.55463		84.28	36.35
	174	Faces_088_v.jpg	3	3	2	1	4		0.809524	-4.56826		0.0833333	0.385131		562.569	3.06007		0.752622	-0.882411		-0.392211	-0.181695		149.73	53.68
	175	Faces_302_h.jpg	3	1	1	1	4		0.880953	-2.09274		0.079365	0.285419		469.026	-0.322323		-1.13831	-0.17063		0.737217	-0.103949		120.4	43.28
	176	N093.bmp	2	2	1	1	4		0.793651	-5.11837		0.063876	-0.103778		558.96	2.92959		0.183083	-0.267241		-0.610431	-0.287092		111.21	43.92
	177	9070.jpg	1	2	1	1	4		0.9	-1.43261		0.015385	-1.32223		476.948	-0.0358696		0.061763	1.74596		-0.783367	-0.512848		71.41	24.9
	178	People_019_v.jpg	3	1	1	1	4		0.809524	-4.56826		0.0992065	0.783982		519.588	1.50594		-0.99867	1.53764		1.11949	0.33661		130.25	56.71
	179	N072.bmp	2	2	1	1	4		0.920635	-0.717456		0.095238	0.684265		564.052	3.1137		0.016103	0.303436		-0.854111	1.26621		102.59	61.78
	180	3080.jpg	1	1	3	1	4		0.921612	-0.683596		0.011364	-1.42326		524.671	1.68972		-1.50801	-1.5853		1.73824	-0.741817		108.57	58.31
	181	Objects_021_v.jpg	3	1	3	1	4		0.912698	-0.992515		0.142857	1.88081		501.486	0.851376		-0.818304	0.505562		0.537395	-0.078034		103.12	28.12
	182	7187.jpg	1	2	1	1	4		0.938462	-0.0996214		0.1	0.803921		542.384	2.3302		0.088445	-1.33723		-1.71755	-1.58137		129.76	28.12
	183	9921.jpg	1	1	1	1	4		0.906542	-1.20588		0.027923	-1.00718		543.691	2.37746		-1.25898	0.257523		1.24656	-0.856301		123.15	33
	184	7207.jpg	1	2	2	1	4		0.943035	0.0588662		0.111661	1.09692		521.137	1.56194		0.12402	-1.40811		-0.523481	-0.627332		54.87	51.5
	185	N095.bmp	2	2	1	1	4		0.904762	-1.26757		0.047619	-0.512273		464.518	-0.485358		0.205486	-1.623		-0.639972	-0.946482		141.04	50.44
	186	N002.bmp	2	2	1	1	4		0.857143	-2.91791		0.126984	1.48196		483.741	0.209733		0.132865	-1.63106		0.113498	-1.60739		121.93	40.61
	187	N021.bmp	2	2	1	1	4		0.857143	-2.91791		0.0873015	0.484842		547.074	2.4998		0.215856	-0.831469		-0.393366	-0.544452		129.47	29.92
	188	7031.jpg	1	2	1	1	4		0.90786	-1.16022		0.023077	-1.12895		550	2.6056		-0.156137	-1.40811		-1.92827	-0.627332		51.95	55.11
	189	People_128_h.jpg	3	1	1	1	4		0.84127	-3.46803		0.059524	-0.213133		480	0.0744717		-1.38849	0.292028		0.893599	0.414356		87.74	43.77
	190	2510.jpg	1	3	2	1	4		0.956522	0.526288		0.015385	-1.32223		555.159	2.79215		0.906681	1.81684		-0.523481	-0.245718		61.42	39.81
	191	People_116_h.jpg	3	3	3	1	4		0.888889	-1.81769		0.103175	0.883688		462.804	-0.547334		1.06681	0.57674		0.024809	1.06224		91.19	30.82
	192	Objects_010_h.jpg	3	2	1	1	4		0.84127	-3.46803		0.119048	1.28253		485.057	0.257313		-0.184115	-0.953589		-0.774479	-0.155779		138.93	67.39
	193	P014.bmp	2	3	2	1	4		0.928571	-0.442399		0.079365	0.285419		555.21	2.79401		1.35122	0.637136		-0.728553	-0.923639		113.16	37.67
	194	7183.jpg	1	2	1	1	4		0.941307	-0.00100424		0.046154	-0.549085		542.937	2.35022		0.315238	-0.025989		-0.678008	0.097736		169.99	36.15
	195	Animals_100_h.jpg	3	3	2	1	4		0.84127	-3.46803		0.0833333	0.385132		445.038	-1.18973		1.05517	1.32411		-0.244516	0.466186		157.65	42.23
	196	N081.bmp	2	2	1	1	4		0.84127	-3.46803		0.126984	1.48196		579.868	3.68559		-0.012136	1.53506		-0.606571	0.293111		155	46.97
	197	People_240_h.jpg	3	1	1	1	4		0.873016	-2.3678		0.0873015	0.484842		469.455	-0.306841		-1.38849	0.078494		0.789345	0.492101		165.33	50.44
	198	Objects_161_v.jpg	3	2	2	2	1		0.940476	-0.0298217		0.111111	1.08311		459.316	-0.673437		0.060251	-1.70096		-1.5477	-1.78844		109.28	59.68
	199	Landscapes_024_v.jpg	3	2	2	2	1		0.940476	-0.0298217		0.126984	1.48196		445.862	-1.15992		-0.027023	-2.05685		-1.43476	-1.58112		126.53	32.63
	200	N006.bmp	2	2	2	2	1		0.956349	0.520293		0.079365	0.285419		463.24	-0.531556		0.096343	-0.106033		-0.05371	-1.29521		151.82	38.42
	201	N078.bmp	2	2	2	2	1		0.952381	0.382773		0.0873015	0.484842		455.217	-0.821651		0.084431	-0.294646		-0.440095	0.160623		150.12	52.84
	202	7950.jpg	1	2	2	2	1		0.93077	-0.366222		0.092308	0.610642		467.338	-0.383384		0.030634	-0.663889		-1.7316	-1.3524		138.24	31.17
	203	Landscapes_120_v.jpg	3	3	3	2	1		0.936508	-0.167342		0.0873015	0.484842		450.245	-1.00144		1.19481	0.185261		-0.287956	0.543932		118.57	46.41
	204	Objects_074_v.jpg	3	3	3	2	1		0.936508	-0.167342		0.095238	0.684265		471.729	-0.224606		1.37518	0.185261		0.024809	0.906745		118.81	48.24
	205	Landscapes_008_h.jpg	3	3	3	2	1		0.960317	0.657813		0.111111	1.08311		440.926	-1.33842		1.05517	0.114083		0.042185	0.673508		103.31	59.77
	206	Animals_041_h.jpg	3	1	3	2	1		0.936508	-0.167342		0.111111	1.08311		451.859	-0.943081		-0.870668	0.541151		1.09342	0.906745		173.59	40.51
	207	Objects_119_h.jpg	3	2	2	2	1		0.944444	0.107716		0.126984	1.48196		452.288	-0.927564		0.147525	-2.27038		-1.02643	-0.389016		177.67	56.06
	208	People_128_h.jpg	3	1	3	2	1		0.936508	-0.167344		0.103175	0.88369		472.373	-0.201317		-1.38849	0.292028		0.893599	0.414356		87.74	48.48
	209	N024.bmp	2	2	2	2	1		0.956349	0.520293		0.111111	1.08311		466.291	-0.421218		0.166878	-0.676709		-0.9008	0.410369		136.34	45.26
	210	Objects_308_h.jpg	3	2	2	2	1		0.944445	0.107716		0.119048	1.28253		445.043	-1.18954		-0.027023	-1.66537		-1.5477	-1.68478		137.38	65.55
	211	People_039_v.jpg	3	1	3	2	1		0.944444	0.107714		0.126984	1.48196		470.969	-0.252088		-1.4874	0.007316		1.27587	0.362525		116.98	36.88
	212	P028.bmp	2	3	3	2	1		0.928571	-0.442399		0.111111	1.08311		459.881	-0.653006		1.28196	0.061624		-0.891007	1.25402		151.61	61.11
	213	N025.bmp	2	2	2	2	1		0.940476	-0.0298217		0.111111	1.08311		479.847	0.0689331		0.037024	-0.234999		-0.604215	-0.140899		131.2	40.05
	214	2165.jpg	1	3	3	2	1		0.938462	-0.0996388		0.092308	0.610642		464.455	-0.48763		1.22686	0.292962		-0.137162	1.47155		126.43	63.82
	215	People_183_h.jpg	3	3	3	2	1		0.940476	-0.0298217		0.111111	1.08311		478.846	0.032748		1.18899	0.256439		0.832784	1.78786		159.4	39.33
	216	People_218_v.jpg	3	1	3	2	1		0.952381	0.382773		0.0912698	0.584554		481.05	0.112439		-1.74341	-1.06036		2.50086	0.492101		106.94	60.63
	217	People_067_h.jpg	3	3	3	2	1		0.952381	0.382773		0.087302	0.484854		453.525	-0.882837		0.950443	0.149672		-0.287956	0.543932		88.74	40.9
	218	2216.jpg	1	3	3	2	1		0.953846	0.433546		0.092308	0.610642		450.298	-0.999508		1.20018	-0.3095		0.761905	0.135897		76.62	47.59
	219	Faces_225_v.jpg	3	2	2	2	1		0.952381	0.382773		0.111111	1.08311		448.683	-1.05791		0.060251	0.96822		-1.13937	-1.32197		92.35	41.09
	220	Faces_190_h.jpg	3	2	2	2	1		0.968254	0.932887		0.111111	1.08311		468.82	-0.329798		-0.125933	-1.80773		-1.21756	-1.73661		121.28	27.75
	221	Faces_135_h.jpg	3	3	3	2	1		0.940476	-0.0298217		0.126984	1.48196		482.262	0.156258		0.845714	0.932631		-0.331395	-0.233525		92.6	37.86
	222	7050.jpg	1	2	2	2	1		0.946154	0.166962		0.123077	1.38378		459.929	-0.651268		0.026188	-2.08145		-1.40148	-1.39056		141.47	39.29
	223	H034.bmp	2	1	3	2	1		0.952381	0.382773		0.103175	0.883688		447.43	-1.10324		-1.32697	0.862827		1.6093	0.49108		112.1	38.18
	224	Faces_054_v.jpg	3	2	2	2	1		0.960317	0.657813		0.103175	0.8837		474.124	-0.138		-0.213206	-0.063863		-0.861358	-1.24422		68.25	34.41
	225	Faces_302_h.jpg	3	1	3	2	1		0.944444	0.107714		0.134921	1.68139		451.059	-0.972012		-1.13831	-0.17063		0.737217	-0.103949		120.4	33.85
	226	7170.jpg	1	2	2	2	1		0.941209	-0.00443531		0.082255	0.358037		474.439	-0.126623		0.119573	-0.415817		-1.07837	-0.436525		114.16	42.64
	227	Landscapes_183_h.jpg	3	3	3	2	1		0.952381	0.382773		0.123016	1.38225		470.15	-0.281694		1.41008	0.541151		0.181191	0.673508		121.08	43.28
	228	P079.bmp	2	3	3	2	1		0.944444	0.107698		0.095238	0.684265		447.034	-1.11756		1.34596	1.08691		-1.22916	1.94387		179.23	36.36
	229	Faces_066_h.jpg	3	3	3	2	1		0.959318	0.623173		0.13492	1.68138		471.562	-0.230633		1.17735	-0.028274		-0.131574	0.155203		102.96	50.14
	230	Animals_086_v.jpg	3	2	2	2	1		0.948412	0.245236		0.079365	0.285419		450.394	-0.996038		-0.224843	1.82236		-0.001255	0.051543		151.05	33.48
	231	P080.bmp	2	3	3	2	1		0.952381	0.382773		0.095238	0.684265		455.1	-0.825887		1.32059	1.48348		-1.10064	1.38499		162.96	66.87
	232	P078.bmp	2	3	3	2	1		0.956349	0.520293		0.095238	0.684265		476.139	-0.0651347		1.07207	-0.131826		-0.414984	-0.925162		177.4	46.25
	233	People_233_h.jpg	3	1	3	2	1		0.944444	0.107698		0.0873016	0.484844		472.151	-0.209331		-1.03358	0.683508		0.711153	1.03632		110.47	61.72
	234	Objects_060_h.jpg	3	2	2	2	1		0.936508	-0.167342		0.103175	0.883688		480.814	0.103889		-0.16666	-1.52301		-0.722351	-0.933236		119.85	53.58
	235	9571.jpg	1	1	1	2	1		0.947492	0.213334		0.107692	0.9972		483.361	0.19599		-1.29455	0.36384		0.62845	1.28074		118.3	63.25
	236	9252.jpg	1	1	1	2	1		0.968231	0.93209		0.1	0.803921		456.421	-0.778112		-1.28566	0.68279		1.33085	0.631997		73.2	29.53
	237	N075.bmp	2	2	1	2	1		0.944444	0.107698		0.103175	0.8837		467.706	-0.370071		-0.18737	0.564593		0.120162	-0.351051		109.37	43.45
	238	Animals_121_h.jpg	3	2	1	2	1		0.928571	-0.442399		0.103175	0.883688		463.061	-0.538012		-0.027023	0.007316		-0.85267	-1.24422		106.79	56.33
	239	2900.1.jpg	1	1	1	2	1		0.957693	0.566855		0.092308	0.610642		444.271	-1.21745		-1.02774	0.044889		-0.095019	-0.360202		84.79	50.72
	240	N004.bmp	2	2	1	2	1		0.952381	0.382773		0.095238	0.684265		461.06	-0.610367		-0.293127	-0.078627		0.069573	-0.810949		128.91	23.92
	241	Faces_078_h.jpg	3	2	1	2	1		0.952381	0.382773		0.095238	0.684265		479.414	0.0532726		0.211526	-1.62978		-1.33919	-1.81435		131.3	60.87
	242	Animals_086_v.jpg	3	2	1	2	1		0.952381	0.382773		0.107143	0.983405		458.783	-0.692701		-0.224843	1.82236		-0.001255	0.051543		151.05	49.44
	243	2216.jpg	1	3	2	2	1		0.942308	0.033653		0.092308	0.610642		461.909	-0.579693		1.20018	-0.3095		0.761905	0.135897		76.62	54.82
	244	A057.bmp	2	1	1	2	1		0.952381	0.382773		0.095238	0.684265		454.15	-0.860238		-1.10218	-0.025429		0.568229	-0.903842		89.63	65.75
	245	Landscapes_123_h.jpg	3	3	2	2	1		0.944444	0.107698		0.103175	0.88369		469.487	-0.305653		1.36936	0.505562		0.05956	0.777169		73.01	50.48
	246	N022.bmp	2	2	1	2	1		0.948028	0.231927		0.095238	0.684265		472.17	-0.208646		0.217761	-0.465526		-0.639972	-0.588614		135.6	25.7
	247	8502.jpg	1	3	2	2	1		0.968231	0.93209		0.0993005	0.786344		468.269	-0.349712		1.1735	1.1435		0.726785	1.24258		119.92	52.02
	248	6838.jpg	1	1	1	2	1		0.94752	0.214304		0.114046	1.15687		476.052	-0.0682868		-1.07665	0.151206		0.740833	-0.283879		104.77	48.48
	249	Objects_125_h.jpg	3	1	1	2	1		0.956349	0.520293		0.111111	1.08311		481.057	0.112683		-1.1674	0.719097		0.910975	1.21773		142.5	49.01
	250	Faces_347_h.jpg	3	3	2	2	1		0.952381	0.382772		0.079365	0.28542		456.197	-0.786221		0.962079	0.007316		-0.157637	-0.855491		114.81	63.33
	251	5594.jpg	1	3	3	2	1		0.931469	-0.341997		0.107692	0.9972		470.461	-0.270453		1.12013	0.186645		-0.418121	2.27294		98.9	49.81
	252	N018.bmp	2	2	1	2	1		0.968254	0.932887		0.111111	1.08311		462.094	-0.572982		0.265379	-0.94915		-0.747367	-0.271863		86.3	42.98
	253	H056.bmp	2	1	1	2	1		0.935868	-0.189522		0.126984	1.48196		473.055	-0.176643		-1.45223	1.52862		1.2115	-0.434807		122.69	52.99
	254	H123.bmp	2	1	1	2	1		0.936508	-0.167342		0.103175	0.8837		453.636	-0.878839		-1.23119	0.725801		1.55908	0.810876		150.7	57.14
	255	A098.bmp	2	1	1	2	1		0.944444	0.107698		0.08	0.301374		454.269	-0.855938		-1.0009	0.008425		0.822474	-1.69572		116.67	55.29
	256	Faces_275_h.jpg	3	2	1	2	1		0.944445	0.107716		0.119048	1.28253		480.406	0.08916		-0.294662	0.22085		-0.392211	-0.466762		125.49	39.81
	257	Faces_186_h.jpg	3	2	1	2	1		0.936508	-0.167342		0.0992065	0.783982		444.864	-1.196		0.432619	-0.135041		-1.29575	-1.84027		113.31	47.04
	258	People_067_h.jpg	3	3	2	2	1		0.956349	0.520301		0.126984	1.48196		465.25	-0.458885		0.950443	0.149672		-0.287956	0.543932		88.74	52.56
	259	Landscapes_121_h.jpg	3	3	2	2	1		0.93254	-0.304872		0.095238	0.684265		449.191	-1.03956		1.34608	0.541151		0.120376	0.906745		139.67	37.86
	260	Animals_037_h.jpg	3	1	1	2	1		0.940476	-0.0298217		0.111111	1.08311		458.396	-0.706701		-1.03358	0.754686		0.771969	1.21773		179.77	54.33
	261	Faces_011_h.jpg	3	1	1	2	1		0.952381	0.382773		0.111111	1.08311		476.983	-0.0346079		-1.08594	0.327617		0.146439	-0.181695		135.28	51.5
	262	2310.jpg	1	3	2	2	1		0.929598	-0.406806		0.123077	1.38378		470.433	-0.271474		0.973385	0.434718		-0.411097	-0.589171		31.81	83.63
	263	Landscapes_178_h.jpg	3	3	2	2	1		0.944444	0.107714		0.079365	0.285419		463.893	-0.507945		1.68354	0.292028		0.693778	1.24364		137.48	40.64
	264	Objects_230_h.jpg	3	2	1	2	1		0.944444	0.107716		0.119048	1.28253		454.502	-0.847521		0.16498	0.541151		-1.40001	-1.84027		117.9	37.78
	265	Objects_201_v.jpg	3	2	1	2	1		0.928571	-0.442399		0.095238	0.684265		472.609	-0.192772		0.339527	-1.84332		-1.50426	-2.15125		114.73	34.74
	266	Faces_054_v.jpg	3	2	1	2	1		0.940476	-0.0298217		0.095238	0.684265		468.034	-0.35821		-0.213206	-0.063863		-0.861358	-1.24422		68.25	22.5
	267	People_213_v.jpg	3	1	3	2	1		0.936508	-0.167344		0.103175	0.8837		450.288	-0.999879		-1.07431	-0.17063		0.198567	0.518017		149.87	51.6
	268	N070.bmp	2	2	1	2	1		0.952381	0.382773		0.123016	1.38225		480.033	0.075677		0.171322	-0.078627		-0.77963	-0.249021		77.35	36.55
	269	4614.jpg	1	3	2	2	1		0.953846	0.433546		0.092308	0.610642		453.161	-0.895989		1.01341	0.151206		-0.052875	1.16626		117.02	71.3
	270	Faces_238_h.jpg	3	3	2	2	1		0.932539	-0.30488		0.0952381	0.684267		476.343	-0.0577446		0.973716	0.398795		-0.64416	-0.544508		137.74	37.58
	271	Faces_368_h.jpg	3	1	1	2	1		0.952381	0.382773		0.087302	0.484854		455.858	-0.798466		-1.46413	-0.277397		1.328	0.388441		99.46	32.4
	272	H037.bmp	2	1	3	2	2		0.920635	-0.717456		0.103175	0.8837		480.716	0.100344		-1.28884	0.888621		1.7857	1.59362		134.45	48.02
	273	A098.bmp	2	1	3	2	2		0.920635	-0.717456		0.111111	1.08311		464.853	-0.473212		-1.0009	0.008425		0.822474	-1.69572		116.67	30.51
	274	4601.jpg	1	3	3	2	2		0.953846	0.433546		0.076923	0.224058		457.21	-0.749603		0.866658	-0.62845		0.235108	-0.589171		53.07	38.2
	275	Animals_019_h.jpg	3	1	3	2	2		0.940476	-0.0298223		0.0793651	0.285421		438.493	-1.42637		-0.957942	0.22085		-0.018631	-0.20761		132.79	34.31
	276	Faces_347_h.jpg	3	3	3	2	2		0.952381	0.382773		0.142857	1.8808		473.925	-0.145194		0.962079	0.007316		-0.157637	-0.855491		114.81	42.56
	277	Objects_125_h.jpg	3	1	3	2	2		0.936508	-0.167343		0.0714285	0.085996		451.228	-0.96591		-1.1674	0.719097		0.910975	1.21773		142.5	35.84
	278	Faces_350_h.jpg	3	3	3	2	2		0.952381	0.382773		0.0833335	0.385136		476.25	-0.0611245		0.956261	-0.241808		-0.426962	-0.466762		114.76	51.99
	279	Landscapes_121_h.jpg	3	3	3	2	2		0.952381	0.382773		0.142857	1.8808		475.158	-0.100598		1.34608	0.541151		0.120376	0.906745		139.67	56.27
	280	2341.jpg	1	3	3	2	2		0.936521	-0.166908		0.094649	0.669465		491.173	0.478462		1.11569	0.68279		-0.446217	0.555674		84	24.95
	281	A101.bmp	2	1	3	2	2		0.960317	0.65783		0.119048	1.28253		487.536	0.346949		-1.1339	-0.21243		1.26668	0.775851		107.36	46.14
	282	N095.bmp	2	2	2	2	2		0.924603	-0.579936		0.142857	1.8808		458.564	-0.700616		0.205486	-1.623		-0.639972	-0.946482		141.04	56.72
	283	Faces_127_h.jpg	3	3	3	2	2		0.952381	0.382773		0.111111	1.08311		435.404	-1.53807		1.17154	0.327617		-0.31402	0.129288		107.96	48.22
	284	H123.bmp	2	1	3	2	2		0.967742	0.915143		0.079365	0.285419		446.583	-1.13384		-1.23119	0.725801		1.55908	0.810876		150.7	54.5
	285	People_222_h.jpg	3	1	3	2	2		0.944444	0.107714		0.119048	1.28255		435.613	-1.5305		-1.30122	0.719097		1.44962	1.45097		82.71	19.55
	286	People_249_h.jpg	3	2	2	2	2		0.920635	-0.717456		0.079365	0.285419		464.768	-0.476307		0.182434	-1.38066		-0.348771	0.829		126.35	45.99
	287	A061.bmp	2	1	3	2	2		0.96419	0.792058		0.095238	0.684265		484.231	0.227476		-0.89523	-0.162455		0.126338	-1.12161		89.38	39.61
	288	Objects_258_h.jpg	3	2	2	2	2		0.916667	-0.854993		0.095238	0.684265		462.368	-0.563081		0.269708	1.0394		-0.956925	-0.544508		113.84	68.02
	289	N021.bmp	2	2	2	2	2		0.948412	0.245236		0.095238	0.684265		490.134	0.44091		0.215856	-0.831469		-0.393366	-0.544452		129.47	37.58
	290	N076.bmp	2	2	2	2	2		0.936508	-0.167342		0.142857	1.8808		469.737	-0.296618		0.196749	-0.428449		-0.820995	-0.465264		194.53	51.98
	291	Objects_053_h.jpg	3	2	2	2	2		0.968254	0.932887		0.0833335	0.385136		449.049	-1.04468		-0.085205	-0.668876		-0.348771	-0.337186		124.29	31.76
	292	P114.bmp	2	3	3	2	2		0.936508	-0.167342		0.079365	0.285419		449.576	-1.02562		1.37024	0.111598		-0.405028	-1.8145		143.79	63.33
	293	Animals_121_h.jpg	3	2	2	2	2		0.975191	1.17329		0.095238	0.684265		477.317	-0.0225478		-0.027023	0.007316		-0.85267	-1.24422		106.79	51.1
	294	People_220_h.jpg	3	1	3	2	2		0.968254	0.932886		0.130953	1.58168		480.77	0.102332		-1.62704	0.114083		2.19679	1.03632		139.96	27.91
	295	Animals_027_h.jpg	3	1	3	2	2		0.928571	-0.4424		0.0873015	0.484843		482.367	0.160072		-0.835759	-0.490931		0.242006	0.492101		93.56	58.23
	296	Objects_312_h.jpg	3	2	2	2	2		0.952381	0.382773		0.150793	2.08023		479.513	0.0568644		0.240617	-0.846822		-1.06987	-0.414932		119.05	41.39
	297	Faces_143_v.jpg	3	1	3	2	2		0.936508	-0.167342		0.0714286	0.0859974		447.831	-1.08874		-1.7725	-0.384164		1.87533	1.63237		152.37	64.8
	298	Objects_244_h.jpg	3	2	2	2	2		0.968254	0.932887		0.087302	0.484854		446.689	-1.13004		0.292981	-0.063863		-0.548593	0.232949		111.94	16.3
	299	P013.bmp	2	3	3	2	2		0.936508	-0.167342		0.079619	0.291801		446.424	-1.13961		1.3628	0.685499		-0.975403	1.09413		61.99	27.29
	300	Faces_151_v.jpg	3	1	3	2	2		0.920635	-0.717457		0.119048	1.28253		472.886	-0.182781		-1.19067	0.007316		0.198567	0.388441		169.52	34.02
	301	Faces_198_h.jpg	3	2	2	2	2		0.936508	-0.167342		0.0873015	0.484842		484.089	0.222315		-0.207388	-0.953589		-1.17412	-1.78844		84.69	65.43
	302	2440.jpg	1	2	2	2	2		0.961538	0.700147		0.092308	0.610642		442.371	-1.28614		-0.169478	-1.30179		-1.48576	-1.77218		36.04	44.02
	303	Faces_011_h.jpg	3	1	3	2	2		0.952381	0.382773		0.0793651	0.285421		474.617	-0.120184		-1.08594	0.327617		0.146439	-0.181695		135.28	61.2
	304	People_103_h.jpg	3	3	3	2	2		0.920635	-0.717456		0.123016	1.38225		451.741	-0.947331		1.14826	1.11058		0.250694	0.699423		148.64	39.35
	305	P043.bmp	2	3	3	2	2		0.960317	0.657813		0.134921	1.68139		485.446	0.271404		1.34584	1.00147		-0.382192	-2.17085		134.5	30.05
	306	P027.bmp	2	3	3	2	2		0.940476	-0.0298217		0.111111	1.08311		487.118	0.331846		0.65104	-2.30813		-0.109906	-0.893182		68.68	33.33
	307	2141.jpg	1	1	3	2	2		0.957693	0.566855		0.123077	1.38378		483.283	0.193182		-1.0811	0.859985		0.178916	-0.512848		155.18	33.54
	308	Landscapes_002_h.jpg	3	1	1	2	2		0.936508	-0.167342		0.13492	1.68138		444.373	-1.21377		-1.1674	0.22085		0.711153	-0.181695		139.29	32.56
	309	N098.bmp	2	2	1	2	2		0.951381	0.348116		0.15873	2.27965		462.335	-0.564277		0.100031	-1.52144		-0.64302	0.218491		108.25	40.51
	310	A087.bmp	2	1	1	2	2		0.936508	-0.167342		0.071429	0.0860082		462.78	-0.548198		-1.04646	0.217995		0.989519	0.570268		119.05	28.48
	311	People_202_h.jpg	3	1	1	2	2		0.944445	0.107716		0.142857	1.8808		441.969	-1.30071		-1.19649	1.43088		2.16203	0.93266		76.94	49.97
	312	People_190_h.jpg	3	3	2	2	2		0.960317	0.657829		0.079365	0.28542		457.001	-0.757155		1.52063	-0.455342		0.780657	0.621678		97.05	25.7
	313	Faces_216_h.jpg	3	2	1	2	2		0.944445	0.107716		0.0714285	0.0859956		450.661	-0.986411		-0.265571	0.327617		-1.33919	-1.24422		84.55	30.06
	314	Faces_306_v.jpg	3	2	1	2	2		0.936508	-0.167342		0.079365	0.285419		472.224	-0.206715		0.135888	-1.77214		-1.37394	-1.42563		154.14	47.11
	315	P005.bmp	2	3	2	2	2		0.912698	-0.992513		0.103175	0.883688		463.603	-0.518425		0.92674	-0.305931		-0.453057	-0.343437		179.36	41.16
	316	N025.bmp	2	2	1	2	2		0.952381	0.382773		0.13492	1.68138		484.95	0.253459		0.037024	-0.234999		-0.604215	-0.140899		131.2	39.68
	317	P073.bmp	2	3	2	2	2		0.968254	0.932887		0.095238	0.684265		478.443	0.0181585		1.1089	-0.497768		-0.485239	-1.31501		130.29	57.52
	318	Faces_007_h.jpg	3	1	1	2	2		0.928571	-0.442416		0.087302	0.484854		484.393	0.233324		-1.45249	-0.740055		0.989166	0.673508		128.75	48.25
	319	Faces_028_h.jpg	3	1	1	2	2		0.968254	0.932887		0.103175	0.8837		437.352	-1.46762		-1.26049	-0.348575		0.137752	0.207034		123.13	27.87
	320	N032.bmp	2	2	1	2	2		0.928571	-0.442399		0.079365	0.285419		470.756	-0.259769		0.103841	0.319556		-0.701248	-0.381508		108.04	38.12
	321	Animals_062_h.jpg	3	1	1	2	2		0.952381	0.382773		0.107143	0.983405		431.45	-1.68105		-0.847395	0.185261		0.537395	0.803084		113.55	63.25
	322	7705.jpg	1	2	1	2	2		0.977273	1.24546		0.107692	0.9972		448.591	-1.06126		-0.044963	-1.33723		-1.47172	-1.08527		144.69	39.37
	323	Landscapes_024_v.jpg	3	2	1	2	2		0.952381	0.382773		0.150793	2.08023		475.483	-0.0888464		-0.027023	-2.05685		-1.43476	-1.58112		126.53	18.13
	324	Objects_307_v.jpg	3	2	1	2	2		0.920635	-0.717456		0.123016	1.38225		444.879	-1.19546		0.03116	-1.52301		-0.948237	0.103373		126.29	39.37
	325	People_180_h.jpg	3	3	2	2	2		0.936508	-0.167342		0.0952381	0.684267		488.627	0.38642		1.10172	0.434384		0.493956	1.5028		128.72	28.3
	326	Objects_186_v.jpg	3	2	1	2	2		0.920635	-0.717456		0.0873015	0.484842		461.603	-0.590729		-0.213206	-1.16712		-1.21756	-0.855491		120.19	37.05
	327	P012.bmp	2	3	2	2	2		0.936508	-0.167342		0.095238	0.684265		484.965	0.254017		1.13726	-0.255956		-0.442818	-0.852066		161.56	28.96
	328	H080.bmp	2	1	1	2	2		0.928571	-0.442399		0.095238	0.684265		487.476	0.344792		-0.95987	-0.193085		1.28289	0.964683		115.42	44.58
	329	A013.bmp	2	1	1	2	2		0.940254	-0.0375156		0.111111	1.08311		493.254	0.553731		-1.46731	1.74947		1.32015	0.667729		87.97	56.51
	330	P017.bmp	2	3	2	2	2		0.932539	-0.304879		0.095238	0.684265		479.744	0.0651981		1.14231	-1.14905		-0.364517	-1.95156		161.88	16.61
	331	1710.jpg	1	3	2	2	2		0.969231	0.966747		0.1	0.803921		441.317	-1.32425		1.54259	-0.98284		0.466899	0.670158		121.17	35.84
	332	Faces_340_h.jpg	3	3	2	2	2		0.940476	-0.029814		0.142857	1.8808		452.437	-0.922166		1.20645	0.683508		0.224631	1.99518		96.47	47.13
	333	N089.bmp	2	2	2	2	2		0.968254	0.932887		0.126984	1.48196		471.459	-0.234362		-0.014524	0.677438		-1.03412	0.471283		111.37	46.29
	334	1460.jpg	1	3	2	2	2		0.969231	0.966747		0.1	0.803921		478.032	0.0033016		1.48478	-0.663889		-0.305738	1.77684		109.09	36.23
	335	Landscapes_183_h.jpg	3	3	2	2	2		0.968254	0.932887		0.138889	1.78109		466.869	-0.400337		1.41008	0.541151		0.181191	0.673508		121.08	51.37
	336	3180.jpg	1	1	1	2	2		0.973077	1.10004		0.092308	0.610642		465.623	-0.445371		-1.31234	-0.947401		0.719761	0.174059		67.62	23.92
	337	P016.bmp	2	3	2	2	2		0.920635	-0.717456		0.103175	0.883688		482.034	0.148037		0.754348	-2.64989		-1.06967	0.681435		121.73	42.69
	338	Faces_031_v.jpg	3	1	1	2	2		0.936508	-0.167342		0.095238	0.684265		431.742	-1.67051		-1.4874	-0.384164		0.876224	0.595762		97.38	35.28
	339	Faces_107_h.jpg	3	3	2	2	2		0.97619	1.20793		0.111111	1.08311		478.415	0.0171464		1.13081	1.18175		-0.088134	-0.155779		130.51	62.86
	340	H066.bmp	2	1	3	2	2		0.93254	-0.304879		0.079365	0.285419		482.684	0.171538		-1.40987	1.15945		1.70122	1.39565		74.15	48.24
	341	N064.bmp	2	2	1	2	2		0.968254	0.932887		0.11508	1.18283		439.893	-1.37574		-0.154838	0.548472		-0.554276	-0.322117		109.87	64.72
	342	2540.jpg	1	3	2	2	2		0.932783	-0.296423		0.082255	0.358037		472.447	-0.198629		1.22686	0.399279		-0.544552	0.631997		93.68	41.62
	343	Landscapes_116_v.jpg	3	3	2	2	2		0.964285	0.79535		0.0793651	0.285421		454.747	-0.838648		1.53809	-0.312986		0.537395	1.47688		99.03	50.13
	344	Objects_119_h.jpg	3	2	1	2	2		0.916667	-0.854993		0.095238	0.684265		459.117	-0.680654		0.147525	-2.27038		-1.02643	-0.389016		177.67	24.9
	345	P026.bmp	2	3	2	2	2		0.964029	0.786478		0.126984	1.48196		478.515	0.0207835		1.38236	1.12721		-1.10844	1.32255		182.39	60.55
	346	7490.jpg	1	2	2	2	3		0.976923	1.23333		0.076923	0.224058		458.661	-0.69711		0.288557	0.044889		-1.63327	0.250382		106.37	25.16
	347	N020.bmp	2	2	2	2	3		0.984127	1.483		0.0833335	0.385136		459.306	-0.673786		0.01967	1.68499		-0.507791	-0.198767		104.7	41.09
	348	7009.jpg	1	2	2	2	3		0.973616	1.11872		0.080602	0.316501		453.432	-0.886199		0.026188	-1.40811		-1.21885	-0.741817		92.22	66.77
	349	P006.bmp	2	3	3	2	3		0.960317	0.65783		0.103687	0.896553		421.685	-2.03414		0.959665	-2.46128		-0.95984	0.978389		175.61	40.85
	350	P040.bmp	2	3	3	2	3		0.920635	-0.717456		0.076397	0.210841		455.362	-0.816411		1.11978	-0.351069		-0.54172	-0.908411		132.83	42.64
	351	Objects_208_h.jpg	3	2	2	2	3		0.936508	-0.167342		0.0714285	0.0859956		432.797	-1.63235		0.16498	0.541151		-1.38263	-2.12534		154.25	68.94
	352	People_140_h.jpg	3	1	3	2	3		0.912698	-0.992531		0.126984	1.48196		468.591	-0.338055		-1.27213	-0.384164		1.28455	0.699423		102.43	66.01
	353	Faces_149_v.jpg	3	1	3	2	3		0.964286	0.795358		0.126984	1.48196		496.897	0.685433		-1.46413	0.469973		2.14466	-0.052118		123.32	37.88
	354	People_204_v.jpg	3	1	3	2	3		0.968254	0.932887		0.103175	0.88369		432.872	-1.62964		-1.06267	0.57674		0.815408	0.984491		108.25	63.61
	355	7545.jpg	1	3	3	2	3		0.96923	0.96673		0.092308	0.610642		488.039	0.365151		0.875552	1.1435		-1.02921	0.670158		63.01	54.52
	356	P066.bmp	2	3	3	2	3		0.920635	-0.717456		0.079365	0.285419		472.109	-0.210865		1.28102	0.928923		-1.19263	2.38397		133.41	22.1
	357	Faces_261_v.jpg	3	3	3	2	3		0.920635	-0.717456		0.0992065	0.783982		423.241	-1.97786		0.979534	-0.241808		-0.235828	-0.311271		141.47	36.18
	358	H022.bmp	2	1	3	2	3		0.97619	1.20793		0.119048	1.28255		480.618	0.0968138		-1.50952	1.90584		2.18171	1.86011		106.02	31.32
	359	A071.bmp	2	1	3	2	3		0.952381	0.382773		0.095238	0.684265		497.1	0.69279		-1.35118	1.23038		1.19992	-0.861203		113.42	64.72
	360	N047.bmp	2	2	2	2	3		0.936508	-0.167342		0.15873	2.27965		488.618	0.386083		0.080379	0.356634		-0.444565	-0.05562		96.66	58.17
	361	Faces_104_h.jpg	3	3	3	2	3		0.928571	-0.442399		0.111111	1.08311		491.716	0.498103		1.27045	0.292028		-0.331395	-0.233525		127.19	46.02
	362	People_190_h.jpg	3	3	3	2	3		0.944444	0.107698		0.063492	-0.113427		435.941	-1.51865		1.52063	-0.455342		0.780657	0.621678		97.05	51.12
	363	Faces_186_h.jpg	3	2	2	2	3		0.984127	1.483		0.095238	0.684265		436.742	-1.4897		0.432619	-0.135041		-1.29575	-1.84027		113.31	48.89
	364	People_240_h.jpg	3	1	3	2	3		0.936508	-0.167344		0.103175	0.8837		498.525	0.744332		-1.38849	0.078494		0.789345	0.492101		165.33	33.89
	365	Faces_306_v.jpg	3	2	2	2	3		0.983127	1.44834		0.103175	0.883688		451.901	-0.941565		0.135888	-1.77214		-1.37394	-1.42563		154.14	56.72
	366	H038.bmp	2	1	3	2	3		0.936508	-0.167342		0.0674605	-0.0137096		448.153	-1.0771		-1.4772	1.50443		1.32263	0.622044		124.86	43.45
	367	Faces_216_h.jpg	3	2	2	2	3		0.984127	1.483		0.119048	1.28253		445.742	-1.16427		-0.265571	0.327617		-1.33919	-1.24422		84.55	35.28
	368	P031.bmp	2	3	3	2	3		0.992063	1.75804		0.088	0.502393		467.232	-0.387206		1.28274	-0.343008		-0.566913	-0.800289		103.29	44.42
	369	6821.jpg	1	1	3	2	3		0.94417	0.0982021		0.123077	1.38378		496.443	0.66905		-1.10778	1.1435		1.08501	-0.551009		94.8	32.3
	370	Animals_178_v.jpg	3	3	3	2	3		0.912698	-0.992531		0.071429	0.0860082		460.235	-0.640219		1.28208	0.398795		0.094312	-0.026203		157.97	38.44
	371	P010.bmp	2	3	3	2	3		0.936508	-0.167342		0.150794	2.08024		487.788	0.356083		1.19757	-0.164067		-0.530546	-1.18405		132.84	54.51
	372	P022.bmp	2	3	3	2	3		0.97619	1.20794		0.079365	0.285419		446.853	-1.12409		1.21493	-0.684769		-0.579794	0.017476		129.05	54.67
	373	Faces_086_v.jpg	3	3	3	2	3		0.904762	-1.26757		0.095238	0.684265		461.702	-0.587174		0.996989	0.612329		-0.009943	0.93266		138.32	29.81
	374	7705.jpg	1	2	2	2	3		0.977273	1.24546		0.076923	0.224058		452.802	-0.908969		-0.044963	-1.33723		-1.47172	-1.08527		144.69	54.63
	375	6570.jpg	1	1	3	2	3		0.957867	0.57292		0.123077	1.38378		502.571	0.890627		-1.19227	1.1435		1.04989	-0.016749		49.82	54.19
	376	4607.jpg	1	3	2	2	3		0.953847	0.433563		0.0846155	0.41735		433.66	-1.60115		0.960044	1.56876		1.12013	-0.016749		68.93	33.33
	377	People_140_h.jpg	3	1	1	2	3		0.936508	-0.167342		0.079365	0.285419		427.106	-1.83811		-1.27213	-0.384164		1.28455	0.699423		102.43	35.54
	378	A037.bmp	2	1	1	2	3		0.980158	1.34546		0.126984	1.48196		458.51	-0.702567		-1.24134	0.051951		1.33364	0.114938		129.96	30.36
	379	P031.bmp	2	3	2	2	3		0.920635	-0.717456		0.095238	0.684265		430.003	-1.73337		1.28274	-0.343008		-0.566913	-0.800289		103.29	40.02
	380	P022.bmp	2	3	2	2	3		0.967254	0.89823		0.079365	0.285419		430.444	-1.71741		1.21493	-0.684769		-0.579794	0.017476		129.05	34.92
	381	Faces_136_v.jpg	3	3	2	2	3		0.936508	-0.167343		0.142857	1.88081		489.78	0.428094		0.898079	0.363206		-0.374835	-0.389016		129.08	56.18
	382	Animals_173_h.jpg	3	3	2	2	3		0.952381	0.382771		0.130953	1.58168		491.767	0.499942		1.53809	0.327617		0.424452	0.414356		155.55	55.11
	383	Animals_220_h.jpg	3	3	2	2	3		0.936508	-0.167344		0.134921	1.68138		430.492	-1.7157		1.38681	-0.241808		0.424452	0.725339		123.02	59.92
	384	Faces_364_v.jpg	3	1	1	2	3		0.984127	1.483		0.107143	0.983405		470.516	-0.268455		-1.57468	0.754686		2.58774	1.42505		140.62	55.03
	385	Landscapes_132_h.jpg	3	3	2	2	3		0.920635	-0.717457		0.142857	1.8808		457.524	-0.738245		1.15408	0.042905		-0.392211	0.362525		121.35	38.06
	386	Landscapes_054_h.jpg	3	3	2	2	3		0.912698	-0.992531		0.134921	1.68138		478.809	0.0313953		1.30536	-0.099452		0.259382	1.08815		127.71	44.55
	387	2091.jpg	1	3	2	2	3		0.946154	0.166962		0.0615385	-0.162514		432.9	-1.62863		1.24909	0.115767		-0.165258	0.441189		81.76	51.67
	388	A079.bmp	2	1	1	2	3		0.944444	0.107716		0.119048	1.28253		499.265	0.771089		-1.30547	0.429178		1.30723	0.372298		121.65	37.44
	389	A055.bmp	2	1	1	2	3		0.960317	0.65783		0.16129	2.34397		480.634	0.0973946		-1.24095	0.951492		1.60699	-0.670848		137.75	42.99
	390	Faces_196_h.jpg	3	2	1	2	3		0.960317	0.657813		0.071429	0.0860082		444.628	-1.20454		-0.120114	-1.38066		-1.4782	-1.94393		118.65	39.68
	391	Objects_023_v.jpg	3	1	1	2	3		0.968254	0.932887		0.150794	2.08024		434.098	-1.58528		-0.73103	0.042905		0.259382	0.492101		102.07	60.21
	392	N030.bmp	2	2	1	2	3		0.975191	1.17329		0.0714285	0.0859956		446.452	-1.1386		0.258365	-0.673485		-0.589586	0.641841		99.58	18.13
	393	8490.jpg	1	3	2	2	3		0.965018	0.820736		0.0899475	0.551329		492.68	0.532981		1.03564	3.37615		1.35894	-0.741817		91.46	54.5
	394	Faces_190_h.jpg	3	2	1	2	3		0.952381	0.382773		0.15873	2.27965		457.865	-0.725904		-0.125933	-1.80773		-1.21756	-1.73661		121.28	62.54
	395	H087.bmp	2	1	1	2	3		0.944444	0.107716		0.142857	1.8808		495.384	0.630746		-1.20513	0.500109		1.4989	-0.163742		99.37	40.21
	396	A025.bmp	2	1	1	2	3		0.984127	1.483		0.095238	0.684265		467.879	-0.36381		-1.14738	-0.0883		1.28732	-0.45765		129.42	48.02
	397	Animals_184_h.jpg	3	3	3	2	3		0.932539	-0.304879		0.063492	-0.113427		444.78	-1.19903		1.17735	1.0394		-0.148949	0.699423		116.68	40.73
	398	N040.bmp	2	2	1	2	3		0.936508	-0.167342		0.0873015	0.484842		489.5	0.417985		0.107045	-0.294646		-0.371546	-0.092168		157.97	66.37
	399	A114.bmp	2	1	1	2	3		0.968254	0.932887		0.111111	1.08311		495.943	0.650941		-0.823395	-0.159231		0.62601	-0.42567		104.61	67.51
	400	Landscapes_097_v.jpg	3	3	2	2	3		0.904762	-1.26757		0.123016	1.38225		476.719	-0.0441552		1.29954	0.114083		-0.331395	0.388441		82.54	50.48
	401	7035.jpg	1	2	1	2	3		0.926923	-0.499531		0.0708915	0.0725023		456.449	-0.777111		0.048422	-1.54986		-1.46469	-1.31424		147.65	47.34
	402	Faces_350_h.jpg	3	3	2	2	3		0.912698	-0.992531		0.103175	0.88369		436.357	-1.50363		0.956261	-0.241808		-0.426962	-0.466762		114.76	50.72
	403	Faces_151_v.jpg	3	1	1	2	3		0.975191	1.17329		0.079365	0.285419		462.944	-0.542261		-1.19067	0.007316		0.198567	0.388441		169.52	72.18
	404	Faces_221_v.jpg	3	2	1	2	3		0.97619	1.20794		0.150793	2.08023		459.769	-0.65705		0.246435	-1.91449		-1.32182	-1.27013		108.77	59.45
	405	Animals_039_h.jpg	3	1	1	2	3		0.920635	-0.717456		0.079365	0.285419		468.606	-0.33752		-1.70268	-0.277397		2.56168	-0.155779		96.93	38.91
	406	Objects_308_h.jpg	3	2	1	2	3		0.984127	1.483		0.079365	0.285419		448.726	-1.05637		-0.027023	-1.66537		-1.5477	-1.68478		137.38	33.89
	407	Landscapes_165_h.jpg	3	3	2	2	3		0.952381	0.382773		0.0873015	0.484843		429.482	-1.75219		1.12499	-0.312986		-0.157637	1.13998		147.19	56.71
	408	People_181_v.jpg	3	3	2	2	3		0.968254	0.932886		0.0714285	0.0859966		433.902	-1.5924		1.29372	0.861453		0.554771	1.26956		124.07	46.52
	409	Objects_282_h.jpg	3	2	2	2	3		0.952381	0.382773		0.063492	-0.113427		434.892	-1.5566		-0.108478	-1.34507		-1.20019	-1.3738		98.99	42.12
	410	N097.bmp	2	2	2	2	3		0.904762	-1.26757		0.111111	1.08311		461.537	-0.59313		0.068437	0.071296		-0.668375	0.259608		139.56	41.48
	411	People_223_h.jpg	3	1	1	2	3		0.944444	0.107716		0.142857	1.8808		491.991	0.508042		-0.777576	1.0394		0.728529	1.24364		125.16	21.85
	412	9810.jpg	1	1	1	2	3		0.964652	0.808052		0.079545	0.289942		437.765	-1.45269		-1.23674	1.35613		1.3168	0.364866		56.51	63.01
	413	People_249_h.jpg	3	2	1	2	3		0.920635	-0.717456		0.142857	1.8808		429.316	-1.7582		0.182434	-1.38066		-0.348771	0.829		126.35	49.09
	414	A085.bmp	2	1	1	2	3		0.967254	0.89823		0.079365	0.285419		442.828	-1.26963		-0.977829	-0.077015		0.507685	-0.887091		129.36	11.97
	415	Faces_066_h.jpg	3	3	2	2	3		0.944444	0.107714		0.063492	-0.113427		432.835	-1.63097		1.17735	-0.028274		-0.131574	0.155203		102.96	39.29
	416	Faces_344_h.jpg	3	3	2	2	3		0.928571	-0.4424		0.15873	2.27965		454.673	-0.84131		0.898079	0.042905		-0.704975	-0.492677		107.93	55.29
	417	H032.bmp	2	1	3	2	3		0.97619	1.20794		0.095238	0.684265		476.715	-0.0443238		-1.47297	1.5528		1.59086	0.678389		114.96	39.68
	418	Faces_041_h.jpg	3	1	1	2	3		0.936508	-0.167342		0.09127	0.584559		420.729	-2.06871		-0.969578	0.719097		0.937039	-0.389016		130.4	38.43
	419	Objects_060_h.jpg	3	2	1	2	3		0.956349	0.520293		0.079365	0.285419		436.313	-1.50521		-0.16666	-1.52301		-0.722351	-0.933236		119.85	38.67
	420	P028.bmp	2	3	2	2	3		0.956349	0.520293		0.095238	0.684265		495.677	0.641344		1.28196	0.061624		-0.891007	1.25402		151.61	44.15
	421	Animals_019_h.jpg	3	1	1	2	3		0.952381	0.382773		0.075397	0.185713		428.917	-1.77265		-0.957942	0.22085		-0.018631	-0.20761		132.79	46.49
	422	Faces_235_v.jpg	3	3	2	2	3		0.936508	-0.167343		0.15873	2.27965		469.344	-0.310829		0.868987	0.647918		-0.209765	-0.414932		93.55	53.91
	423	Faces_196_h.jpg	3	2	2	2	4		0.968254	0.932887		0.0674605	-0.0137096		431.361	-1.68428		-0.120114	-1.38066		-1.4782	-1.94393		118.65	59.92
	424	Objects_237_h.jpg	3	2	2	2	4		0.920635	-0.717456		0.166667	2.47908		492.198	0.515549		0.432619	-0.241808		-1.35657	-1.71069		116.35	38.64
	425	N036.bmp	2	2	2	2	4		0.97619	1.20793		0.174603	2.67849		471.366	-0.23773		0.066623	0.313108		-0.812828	0.442349		109.49	51.96
	426	7080.jpg	1	2	2	2	4		0.969231	0.966747		0.073077	0.127418		417.317	-2.19207		0.177383	-1.40811		-1.92827	-0.627332		116.45	41.61
	427	P001.bmp	2	3	3	2	4		0.960317	0.657813		0.126984	1.48196		516.24	1.38486		0.821497	-2.44355		-1.0331	0.620521		136.38	40.74
	428	Animals_008_v.jpg	3	1	3	2	4		0.968254	0.932887		0.111111	1.08311		505.033	0.979632		-1.26049	1.32411		0.520019	0.88083		93.21	19.91
	429	P074.bmp	2	3	3	2	4		0.912698	-0.992513		0.142857	1.8808		492.301	0.519257		1.18642	-0.41394		-0.36984	-0.963233		96.89	30.29
	430	N072.bmp	2	2	2	2	4		0.968254	0.932887		0.15873	2.27965		491.213	0.479926		0.016103	0.303436		-0.854111	1.26621		102.59	59.45
	431	H079.bmp	2	1	3	2	4		0.998	1.9638		0.0992065	0.783982		463.048	-0.538509		-1.42722	1.20942		1.31735	-1.45206		72.18	37.44
	432	N093.bmp	2	2	2	2	4		0.952381	0.382773		0.190476	3.07734		449.707	-1.02088		0.183083	-0.267241		-0.610431	-0.287092		111.21	62.54
	433	People_202_h.jpg	3	1	3	2	4		0.932539	-0.30488		0.190476	3.07735		462.269	-0.566667		-1.19649	1.43088		2.16203	0.93266		76.94	51.55
	434	Faces_156_h.jpg	3	2	2	2	4		0.920635	-0.717456		0.142857	1.8808		496.647	0.676428		0.036978	1.3597		-0.157637	-0.311271		111.78	17.99
	435	P041.bmp	2	3	3	2	4		0.960317	0.65783		0.126984	1.48196		512.04	1.23301		1.32449	0.311496		-1.07057	0.7591		107.23	52.99
	436	Faces_344_h.jpg	3	3	3	2	4		0.888889	-1.81769		0.0515875	-0.412556		435.857	-1.52169		0.898079	0.042905		-0.704975	-0.492677		107.93	51.26
	437	Animals_013_h.jpg	3	1	3	2	4		0.90873	-1.13005		0.0793651	0.285421		438.372	-1.43074		-1.27213	0.647918		0.832784	1.08815		106.12	14.84
	438	P034.bmp	2	3	3	2	4		0.968254	0.932887		0.15873	2.27965		488.615	0.385972		0.778081	-1.61655		-0.309539	-0.958665		76.51	46.25
	439	Objects_195_v.jpg	3	2	2	2	4		0.936508	-0.167342		0.0714285	0.0859956		400.034	-2.81702		0.269708	0.541151		-0.904797	-1.11464		145.75	58.79
	440	Landscapes_021_h.jpg	3	3	3	2	4		0.920635	-0.717456		0.063492	-0.113427		437.595	-1.45885		1.14826	1.11058		-0.06207	0.33661		89	49.65
	441	Objects_236_h.jpg	3	2	2	2	4		0.952381	0.382773		0.214286	3.67562		493.175	0.550866		-0.230661	-1.27389		-1.24362	-1.32197		117.7	34.74
	442	P023.bmp	2	3	3	2	4		0.984127	1.483		0.0598095	-0.205959		408.113	-2.52489		1.13605	-0.226939		-0.629123	-0.62364		164.03	54.51
	443	People_188_h.jpg	3	3	3	2	4		0.920635	-0.717456		0.11508	1.18283		409.207	-2.48534		0.932988	0.683508		0.007433	0.699423		98.87	45.2
	444	Faces_111_h.jpg	3	2	2	2	4		0.936508	-0.167342		0.123016	1.38225		384.797	-3.36799		0.252253	-2.37715		-1.4782	-1.94393		151.46	52.02
	445	Landscapes_063_h.jpg	3	2	2	2	4		0.90873	-1.13005		0.079365	0.285419		428.196	-1.79871		0.281345	0.114083		-1.20019	-1.86618		134.81	38.64
	446	N088.bmp	2	2	2	2	4		0.896826	-1.54263		0.174603	2.67849		491.372	0.485672		0.246634	-0.557415		-0.611	-0.62364		81.79	46.41
	447	Objects_109_h.jpg	3	1	3	2	4		0.991063	1.7234		0.119048	1.28254		430.878	-1.70172		-0.649575	0.007316		-0.036007	0.207034		178.96	45.23
	448	5510.jpg	1	2	2	2	4		0.95	0.300254		0.276923	5.24952		471.634	-0.228027		0.12402	-1.40811		-1.22588	-0.627332		68.35	65.82
	449	Faces_283_h.jpg	3	1	3	2	4		0.936508	-0.167344		0.111111	1.08311		407.017	-2.56452		-1.31867	0.434384		1.16292	0.777169		98.53	28.52
	450	Objects_223_h.jpg	3	2	2	2	4		0.936508	-0.167342		0.15873	2.27965		512.78	1.25975		0.089342	-4.37014		-1.53901	-1.50337		122.54	57.08
	451	Objects_050_h.jpg	3	2	2	2	4		0.936508	-0.167342		0.142857	1.8808		503.326	0.917914		-0.06775	-0.17063		-0.757103	-0.155779		140.14	42.47
	452	P077.bmp	2	3	3	2	4		0.983871	1.47413		0.0714285	0.0859956		430.639	-1.71036		1.28277	0.769327		-0.484752	-1.75054		139.01	54.4
	453	Animals_062_h.jpg	3	1	3	2	4		0.968254	0.932887		0.0793651	0.285421		422.934	-1.98896		-0.847395	0.185261		0.537395	0.803084		113.55	44.65
	454	N041.bmp	2	2	2	2	4		0.952381	0.382773		0.079365	0.285419		417.083	-2.20053		0.131444	-1.70199		-0.571139	-0.661711		161.69	33.85
	455	P004.bmp	2	3	3	2	4		0.920635	-0.717456		0.15873	2.27965		509.853	1.15391		1.20377	-1.04749		-0.775892	-1.85866		170.73	27.69
	456	Animals_039_h.jpg	3	1	3	2	4		0.952381	0.382772		0.238095	4.27388		443.591	-1.24205		-1.70268	-0.277397		2.56168	-0.155779		96.93	51.94
	457	Faces_062_v.jpg	3	2	2	2	4		0.998	1.9638		0.095238	0.684265		468.603	-0.337626		0.03116	0.861453		-0.557281	-0.622254		84.23	33.39
	458	Animals_100_h.jpg	3	3	3	2	4		0.960317	0.65783		0.190476	3.07734		439.005	-1.40787		1.05517	1.32411		-0.244516	0.466186		157.65	30.82
	459	Faces_225_v.jpg	3	2	1	2	4		0.952381	0.382773		0.0714285	0.0859956		418.774	-2.13939		0.060251	0.96822		-1.13937	-1.32197		92.35	39.33
	460	Objects_244_h.jpg	3	2	1	2	4		0.900794	-1.40511		0.079365	0.285419		454.17	-0.859519		0.292981	-0.063863		-0.548593	0.232949		111.94	39.61
	461	N096.bmp	2	2	1	2	4		0.920476	-0.722967		0.285714	5.47042		456.642	-0.77013		0.158352	-1.73423		-0.147939	-0.766787		94.21	72.18
	462	P082.bmp	2	3	2	2	4		0.924603	-0.579936		0.190476	3.07734		484.674	0.243478		1.1534	-1.89544		-1.26183	2.26671		93.27	43.75
	463	Faces_366_h.jpg	3	1	1	2	4		0.968254	0.932887		0.0873015	0.484842		414.262	-2.30254		-1.33613	0.754686		1.54519	1.37322		119.13	17.99
	464	P023.bmp	2	3	2	2	4		0.944444	0.107716		0.222222	3.87503		471.989	-0.215214		1.13605	-0.226939		-0.629123	-0.62364		164.03	33.54
	465	People_216_h.jpg	3	1	1	2	4		0.971222	1.03575		0.190476	3.07734		466.688	-0.406872		-1.1034	0.790275		1.93615	1.3473		92.18	30.07
	466	7002.jpg	1	2	1	2	4		0.984615	1.49991		0.107692	0.9972		500.258	0.806986		0.043975	-1.51442		-1.11349	-0.627332		114.36	41.36
	467	Faces_224_h.jpg	3	2	1	2	4		0.904762	-1.26757		0.111111	1.08311		429.754	-1.74236		0.223162	1.60882		-0.904797	-1.32197		88.53	45.22
	468	Animals_127_h.jpg	3	2	1	2	4		0.920635	-0.717456		0.174603	2.67849		434.788	-1.56036		0.240617	1.0394		-0.513841	-0.570423		106.77	42.87
	469	Landscapes_130_h.jpg	3	2	1	2	4		0.904762	-1.26757		0.142857	1.8808		468.592	-0.338026		0.118434	-0.668876		-1.00905	-0.337186		128.15	39.95
	470	P013.bmp	2	3	2	2	4		0.936508	-0.167342		0.174603	2.67849		475.271	-0.0965354		1.3628	0.685499		-0.975403	1.09413		61.99	45.72
	471	Objects_258_h.jpg	3	2	1	2	4		0.924603	-0.579936		0.174603	2.67849		471.847	-0.220334		0.269708	1.0394		-0.956925	-0.544508		113.84	55.01
	472	P075.bmp	2	3	2	2	4		0.952254	0.378371		0.206349	3.47619		447.239	-1.11012		0.68212	-1.68587		-0.396048	-1.06374		82.97	36.36
	473	Faces_019_h.jpg	3	1	1	2	4		0.888889	-1.81769		0.123016	1.38225		455.107	-0.825629		-0.957942	0.754686		0.598211	0.93266		127.17	41.48
	474	P040.bmp	2	3	2	2	4		0.998	1.9638		0.079365	0.285419		445.294	-1.18047		1.11978	-0.351069		-0.54172	-0.908411		132.83	29.53
	475	P024.bmp	2	3	2	2	4		0.971222	1.03575		0.15873	2.27965		485.207	0.262762		1.1928	-0.547742		-0.698728	-0.083031		114.85	42.12
	476	A008.bmp	2	1	1	2	4		0.97619	1.20793		0.071429	0.0860082		417.22	-2.19561		-1.1098	0.039055		0.910527	-0.526178		161.98	50.44
	477	Landscapes_140_v.jpg	3	3	3	2	4		0.873016	-2.3678		0.119048	1.28253		427.067	-1.83954		1.44499	-0.17063		0.31151	1.08815		124.89	26.47
	478	A120.bmp	2	1	3	2	4		0.944444	0.107716		0.174603	2.67849		499.019	0.762192		-1.16815	0.121271		1.32873	1.67737		102.13	53.64
	479	P079.bmp	2	3	2	2	4		0.968254	0.932887		0.075397	0.185713		415.574	-2.25512		1.34596	1.08691		-1.22916	1.94387		179.23	36.23
	480	P080.bmp	2	3	2	2	4		0.998	1.9638		0.150794	2.08023		383.571	-3.41229		1.32059	1.48348		-1.10064	1.38499		162.96	44.16
	481	Objects_110_v.jpg	3	1	3	2	4		0.920635	-0.717459		0.059524	-0.213132		441.81	-1.30643		-0.690303	-0.206219		-0.43565	0.232949		114	52.35
	482	People_103_h.jpg	3	3	2	2	4		0.984127	1.483		0.0833335	0.385137		425.081	-1.91136		1.14826	1.11058		0.250694	0.699423		148.64	43.37
	483	N088.bmp	2	2	1	2	4		0.920635	-0.717456		0.142857	1.8808		494.695	0.605837		0.246634	-0.557415		-0.611	-0.62364		81.79	61.47
	484	3010.jpg	1	1	1	2	4		0.953846	0.433546		0.1	0.803921		507.839	1.08109		-1.40572	-0.734767		1.69609	0.288543		142.76	38.42
	485	Animals_008_v.jpg	3	1	1	2	4		0.960317	0.657813		0.063492	-0.113427		425.397	-1.89993		-1.26049	1.32411		0.520019	0.88083		93.21	42.87
	486	Objects_018_h.jpg	3	2	1	2	4		0.896826	-1.54263		0.142857	1.8808		478.705	0.0276293		-0.253934	2.14266		-0.557281	-0.855491		106.58	30.98
	487	7140.jpg	1	2	1	2	4		0.965385	0.833438		0.134615	1.67372		525.915	1.73472		0.279663	0.080328		-1.28207	0.822804		117.3	46.78
	488	Animals_027_h.jpg	3	1	1	2	4		0.936508	-0.167342		0.186508	2.97764		490.593	0.457512		-0.835759	-0.490931		0.242006	0.492101		93.56	46.49
	489	Objects_237_h.jpg	3	2	1	2	4		0.948412	0.245236		0.190476	3.07734		419.322	-2.11959		0.432619	-0.241808		-1.35657	-1.71069		116.35	29.55
	490	7050.jpg	1	2	1	2	4		0.946154	0.166962		0.169231	2.54351		533.237	1.99945		0.026188	-2.08145		-1.40148	-1.39056		141.47	65.82
	491	Landscapes_020_h.jpg	3	2	2	2	4		0.904762	-1.26757		0.079365	0.285419		413.439	-2.33232		0.100979	-1.13153		-1.18281	-1.14056		150.54	49.01
	492	Animals_033_h.jpg	3	1	1	2	4		0.904762	-1.26757		0.190476	3.07734		504.702	0.967662		-0.934669	0.790275		0.007433	0.595762		164.84	43.97
	493	Objects_208_h.jpg	3	2	1	2	4		0.952381	0.382773		0.059524	-0.213133		419.133	-2.12641		0.16498	0.541151		-1.38263	-2.12534		154.25	44.49
	494	2310.jpg	1	3	3	3	1		0.946154	0.166945		0.030769	-0.935669		459.611	-0.66279		0.973385	0.434718		-0.411097	-0.589171		31.81	16.53
	495	9571.jpg	1	1	3	3	1		0.961617	0.702867		0.044816	-0.582705		472.008	-0.214498		-1.29455	0.36384		0.62845	1.28074		118.3	51.94
	496	8420.jpg	1	3	3	3	1		0.934616	-0.232931		0.046154	-0.549085		477.543	-0.0143704		1.28467	0.541034		0.572258	0.822804		127.6	27.27
	497	7000.jpg	1	2	2	3	1		0.95	0.300254		0.061538	-0.162526		477.409	-0.0192022		0.057316	-1.97513		-1.63327	-1.42872		92.5	31.65
	498	People_211_v.jpg	3	1	3	3	1		0.944444	0.107714		0.031746	-0.911119		466.78	-0.403557		-1.40595	0.790275		1.85796	1.55463		84.28	26.37
	499	H056.bmp	2	1	3	3	1		0.968254	0.932887		0.0238095	-1.11054		479.803	0.0673584		-1.45223	1.52862		1.2115	-0.434807		122.69	49.2
	500	2205.jpg	1	1	3	3	1		0.938462	-0.0996214		0.0384615	-0.742377		471.926	-0.217468		-1.299	0.647351		-0.15121	0.250382		78.55	54.67
	501	2214.jpg	1	2	2	3	1		0.961538	0.700147		0.061538	-0.162526		477.828	-0.00406257		0.061763	-0.98284		-0.902775	-0.741817		140.47	18.37
	502	2655.jpg	1	3	3	3	1		0.965018	0.820736		0.022727	-1.13774		480.611	0.0965554		0.89334	2.45474		-0.123115	0.097736		120.13	74.47
	503	A087.bmp	2	1	3	3	1		0.948412	0.245236		0.063492	-0.113427		466.272	-0.421913		-1.04646	0.217995		0.989519	0.570268		119.05	55.77
	504	A013.bmp	2	1	3	3	1		0.940476	-0.0298217		0.048387	-0.492976		487.229	0.335883		-1.46731	1.74947		1.32015	0.667729		87.97	62.09
	505	2215.jpg	1	2	2	3	1		0.953846	0.433546		0.0576925	-0.259153		476.355	-0.0573337		-0.107221	-0.557573		-0.958966	-0.627332		126.54	47.9
	506	A048.bmp	2	1	3	3	1		0.963	0.750798		0.063492	-0.113427		476.16	-0.0643876		-0.924587	0.280867		1.15494	1.06367		127.16	30.05
	507	A055.bmp	2	1	3	3	1		0.952381	0.382773		0.0555555	-0.31285		480.246	0.0833632		-1.24095	0.951492		1.60699	-0.670848		137.75	42.7
	508	2749.jpg	1	2	2	3	1		0.969231	0.966747		0.046154	-0.549085		472.591	-0.193421		0.075104	-1.40811		-0.523481	-0.627332		96.66	16.53
	509	Landscapes_132_h.jpg	3	3	3	3	1		0.948412	0.245236		0.063492	-0.113427		473.917	-0.145469		1.15408	0.042905		-0.392211	0.362525		121.35	42.01
	510	7830.jpg	1	2	2	3	1		0.943925	0.0897111		0.027923	-1.00718		474.178	-0.136038		0.172936	-0.061427		-0.467289	-0.207556		118.51	49.38
	511	Faces_131_v.jpg	3	3	3	3	1		0.935508	-0.201999		0.031746	-0.911119		482.891	0.178994		1.17735	-0.028274		-0.513841	0.103373		148.85	52.93
	512	9920.jpg	1	1	3	3	1		0.953847	0.433563		0.023077	-1.12895		486.26	0.300844		-1.05442	0.434718		0.712737	-0.779978		94.75	37.74
	513	3500.jpg	1	1	3	3	1		0.948901	0.262166		0.0494755	-0.465624		476.589	-0.0488839		-1.18338	-0.203183		1.57668	0.097736		88.97	48.7
	514	6243.jpg	1	1	3	3	1		0.969231	0.966747		0.0461535	-0.549097		475.905	-0.073608		-1.13001	0.328401		0.874289	0.250382		86.85	39.35
	515	7186.jpg	1	2	2	3	1		0.969231	0.966747		0.031769	-0.910541		483.46	0.199593		-0.107221	0.718229		-0.804439	0.746481		100	30.82
	516	2495.jpg	1	2	2	3	1		0.960806	0.67476		0.0361015	-0.801677		462.733	-0.549902		0.155149	-1.05372		-1.09242	-1.54321		50.61	55.34
	517	7187.jpg	1	2	2	3	1		0.938462	-0.0996214		0.031769	-0.910541		477.705	-0.00851617		0.088445	-1.33723		-1.71755	-1.58137		129.76	54.69
	518	A089.bmp	2	1	3	3	1		0.968254	0.932887		0.039683	-0.711684		469.189	-0.31646		-1.43847	1.30937		1.82495	0.655547		128.71	46.08
	519	2830.jpg	1	2	2	3	1		0.969231	0.966747		0.0461535	-0.549097		487.968	0.362596		-0.062751	0.718229		-0.776343	0.250382		42.44	40.74
	520	9340.jpg	1	1	3	3	1		0.953847	0.433563		0.046154	-0.549085		470.236	-0.278568		-1.09444	0.292962		0.291299	0.70832		95.82	41.5
	521	5920.jpg	1	2	2	3	1		0.953846	0.433546		0.0356155	-0.813889		458.613	-0.698864		0.128467	1.85227		1.04286	-0.322041		59.74	57.14
	522	9040.jpg	1	1	3	3	1		0.954924	0.470924		0.058863	-0.229742		486.866	0.322734		-1.42351	-1.16003		0.754881	-0.05491		129.57	62.2
	523	A083.bmp	2	1	3	3	1		0.952381	0.382773		0.063492	-0.113427		477.655	-0.0103049		-1.31735	0.798344		1.78183	1.74286		95.3	55.55
	524	People_216_h.jpg	3	1	3	3	1		0.972222	1.07042		0.047619	-0.512273		482.961	0.181532		-1.1034	0.790275		1.93615	1.3473		92.18	31.52
	525	Objects_045_h.jpg	3	2	2	3	1		0.967254	0.89823		0.047619	-0.512273		463.366	-0.526986		-0.195752	0.505562		-0.461714	0.103373		109.71	30.1
	526	5660.jpg	1	3	3	3	1		0.949634	0.287552		0.0344405	-0.843414		484.235	0.227596		1.06677	0.68279		0.228084	1.73868		130.01	49.85
	527	N026.bmp	2	2	2	3	1		0.952381	0.382773		0.047619	-0.512273		486.387	0.305437		-0.229334	0.003589		-0.739687	0.174329		108.26	46.29
	528	Landscapes_070_h.jpg	3	2	2	3	1		0.952381	0.382773		0.059524	-0.213133		476.567	-0.0496742		-0.33539	0.114083		-0.487778	-0.311271		95.53	55.03
	529	3064.jpg	1	1	3	3	1		0.946154	0.166962		0.061538	-0.162526		484.837	0.249387		-1.52135	-1.51442		1.16929	1.73868		88.06	50.14
	530	N085.bmp	2	2	2	3	1		0.952381	0.382773		0.059524	-0.213133		466.833	-0.401622		0.088815	-0.520337		-0.51092	0.037273		112.94	71.14
	531	7325.jpg	1	3	3	3	1		0.937729	-0.125025		0.034091	-0.852196		479.221	0.0462978		0.973385	0.895424		-0.839559	-0.360202		116.7	27.4
	532	5534.jpg	1	2	2	3	1		0.952381	0.382773		0.0399475	-0.705038		487.1	0.3312		-0.013835	0.151206		-1.12754	-0.512848		109.5	20.02
	533	9910.jpg	1	1	3	3	1		0.946503	0.179075		0.030769	-0.935669		471.543	-0.231338		-1.25008	-0.486695		1.02179	-0.016749		92.12	49.73
	534	N075.bmp	2	2	2	3	1		0.967254	0.89823		0.047619	-0.512273		486.483	0.308907		-0.18737	0.564593		0.120162	-0.351051		109.37	65.43
	535	P007.bmp	2	3	3	3	1		0.959318	0.623173		0.0561955	-0.296769		474.015	-0.141947		1.44044	1.55925		-1.10758	0.259608		159.7	29.61
	536	P083.bmp	2	3	3	3	1		0.951381	0.348116		0.0558115	-0.306418		471.764	-0.223334		0.829207	-1.81645		-0.127947	-0.504858		127.07	17.83
	537	2383.jpg	1	2	2	3	1		0.962546	0.735046		0.022739	-1.13744		471.711	-0.225249		-0.067198	-1.40811		-1.22588	-0.627332		98.52	62.86
	538	Objects_307_v.jpg	3	2	2	3	1		0.952381	0.382773		0.0396825	-0.711696		462.383	-0.562529		0.03116	-1.52301		-0.948237	0.103373		126.29	38.76
	539	7010.jpg	1	2	2	3	1		0.953847	0.433563		0.0461535	-0.549097		489.156	0.405548		0.030634	-1.16003		-2.09685	-2.61173		65.72	20.97
	540	9250.jpg	1	1	3	3	1		0.946154	0.166962		0.046154	-0.549085		461.521	-0.5937		-1.02329	-0.025989		1.30275	-1.12343		86.12	51.37
	541	8502.jpg	1	3	3	3	1		0.968498	0.941344		0.0421325	-0.650134		464.93	-0.470456		1.1735	1.1435		0.726785	1.24258		119.92	54.59
	542	2890.jpg	1	2	1	3	1		0.961539	0.700147		0.0394615	-0.717249		494.097	0.584197		0.035081	-1.40811		-1.22588	-0.627332		37.86	57.64
	543	2880.jpg	1	2	1	3	1		0.960806	0.67476		0.023077	-1.12895		467.669	-0.371417		0.137361	0.151206		-1.25397	-0.856301		110.04	27.87
	544	P001.bmp	2	3	2	3	1		0.936508	-0.167342		0.0519365	-0.403786		468.102	-0.355759		0.821497	-2.44355		-1.0331	0.620521		136.38	34.21
	545	Animals_013_h.jpg	3	1	1	3	1		0.952381	0.382773		0.031746	-0.911119		470.822	-0.257412		-1.27213	0.647918		0.832784	1.08815		106.12	52.56
	546	Faces_109_v.jpg	3	3	2	3	1		0.944444	0.107714		0.02381	-1.11053		472.429	-0.199304		1.25299	0.932631		0.120376	0.28478		77.6	17.83
	547	3181.jpg	1	1	1	3	1		0.946154	0.166962		0.030769	-0.935669		490.515	0.454669		-1.14336	0.115767		0.22106	-0.207556		118.9	51.83
	548	N001.bmp	2	2	1	3	1		0.968254	0.932887		0.032746	-0.885992		473.213	-0.170935		0.19944	-0.934642		-0.845213	0.484989		142.71	32.63
	549	6350.jpg	1	1	1	3	1		0.964384	0.798781		0.030769	-0.935669		485.283	0.265511		-1.32123	-0.380378		1.7874	-1.12343		54.83	40.54
	550	N036.bmp	2	2	1	3	1		0.952381	0.382773		0.031746	-0.911119		461.734	-0.586003		0.066623	0.313108		-0.812828	0.442349		109.49	37.75
	551	P033.bmp	2	3	2	3	1		0.936508	-0.167342		0.031746	-0.911119		472.602	-0.193032		1.37725	1.01114		-0.948422	-0.236838		132.45	20.97
	552	3053.jpg	1	1	1	3	1		0.941941	0.0209511		0.0437935	-0.608398		489.086	0.403027		-1.5836	-1.51442		1.52049	1.54787		108.46	42.96
	553	P077.bmp	2	3	2	3	1		0.952381	0.382773		0.032258	-0.898254		467.068	-0.393132		1.28277	0.769327		-0.484752	-1.75054		139.01	63.17
	554	5395.jpg	1	2	1	3	1		0.946406	0.175678		0.0461535	-0.549097		493.427	0.559994		0.208512	-1.40811		-0.523481	-0.627332		101.87	53.23
	555	3530.jpg	1	1	1	3	1		0.952381	0.382773		0.0382865	-0.746774		467.8	-0.366668		-1.3657	-0.274061		1.45728	-0.283879		109.26	37.83
	556	Landscapes_154_h.jpg	3	3	2	3	1		0.956349	0.5203		0.015873	-1.30997		468.42	-0.344236		1.29372	0.114083		0.242006	0.751254		125.51	44.02
	557	Landscapes_180_h.jpg	3	3	3	3	1		0.936508	-0.167342		0.0565555	-0.287723		479.591	0.0596964		1.47409	-0.419753		0.667714	0.621678		123.08	39.99
	558	2352.jpg	1	3	2	3	1		0.969231	0.966747		0.0384615	-0.742377		482.603	0.1686		0.920021	1.67508		0.171892	-0.703655		105.47	35.15
	559	H026.bmp	2	1	1	3	1		0.952381	0.382773		0.031746	-0.911119		482.216	0.154594		-1.14502	-0.028653		1.40451	0.494126		136.83	49.81
	560	N073.bmp	2	2	1	3	1		0.948412	0.245236		0.031746	-0.911119		465.276	-0.457932		-0.104832	-1.78582		-0.363663	-0.973893		121.96	21.06
	561	N071.bmp	2	2	2	3	1		0.943677	0.0810988		0.031746	-0.911119		489.512	0.418419		0.134981	-2.03247		0.206508	-1.96526		96.45	73.38
	562	N079.bmp	2	2	1	3	1		0.960317	0.65783		0.047619	-0.512273		468.443	-0.343408		0.087756	-0.87177		-0.827862	0.382958		90.03	27.71
	563	Landscapes_008_h.jpg	3	3	2	3	1		0.964286	0.795358		0.063492	-0.113427		476.564	-0.0497697		1.05517	0.114083		0.042185	0.673508		103.31	35.49
	564	H034.bmp	2	1	1	3	1		0.948412	0.245236		0.031746	-0.911119		464.302	-0.493164		-1.32697	0.862827		1.6093	0.49108		112.1	54.4
	565	Faces_143_v.jpg	3	1	1	3	1		0.960317	0.65783		0.063492	-0.113427		475.831	-0.0762846		-1.7725	-0.384164		1.87533	1.63237		152.37	59.77
	566	A077.bmp	2	1	1	3	1		0.944444	0.107716		0.063492	-0.113427		480.911	0.107427		-1.00066	0.097089		0.401387	-0.95105		114.59	57.47
	567	7545.jpg	1	3	2	3	1		0.953846	0.433546		0.0384615	-0.742377		483.418	0.198071		0.875552	1.1435		-1.02921	0.670158		63.01	32.58
	568	5621.jpg	1	3	2	3	1		0.960806	0.67476		0.0534965	-0.364587		491.699	0.497489		1.20018	0.080328		1.57668	-0.81814		64.22	32.19
	569	2530.jpg	1	3	2	3	1		0.957693	0.566855		0.046154	-0.549085		472.873	-0.183248		1.30246	0.541034		-0.530505	-0.207556		137.71	56.68
	570	2215.jpg	1	2	1	3	1		0.953846	0.433546		0.044816	-0.582705		464.157	-0.498401		-0.107221	-0.557573		-0.958966	-0.627332		126.54	14.84
	571	7000.jpg	1	2	1	3	1		0.95	0.300254		0.0615385	-0.162514		470.46	-0.270474		0.057316	-1.97513		-1.63327	-1.42872		92.5	42.1
	572	N041.bmp	2	2	1	3	1		0.944445	0.107716		0.063492	-0.113427		482.017	0.147408		0.131444	-1.70199		-0.571139	-0.661711		161.69	51.96
	573	2165.jpg	1	3	2	3	1		0.945154	0.132305		0.0163845	-1.29711		475.326	-0.0945212		1.22686	0.292962		-0.137162	1.47155		126.43	44.15
	574	Objects_074_v.jpg	3	3	2	3	1		0.968254	0.932887		0.031746	-0.911119		467.652	-0.372033		1.37518	0.185261		0.024809	0.906745		118.81	39.79
	575	7550.jpg	1	2	2	3	1		0.952186	0.375997		0.030769	-0.935669		468.819	-0.329826		0.177383	0.00945		-0.5586	-0.970786		91.04	39.99
	576	N076.bmp	2	2	1	3	1		0.962963	0.749516		0.047619	-0.512273		465.264	-0.458377		0.196749	-0.428449		-0.820995	-0.465264		194.53	46.02
	577	4652.jpg	1	3	3	3	1		0.953846	0.433546		0.0384615	-0.742377		474.024	-0.141607		0.853317	2.20666		1.3168	-0.474686		70.35	50.48
	578	P042.bmp	2	3	2	3	1		0.96019	0.653394		0.0555555	-0.31285		478.812	0.0315009		1.22361	-0.870158		-0.725222	-1.87846		153.47	46.4
	579	9040.jpg	1	1	1	3	1		0.961538	0.700147		0.046154	-0.549085		465.058	-0.465826		-1.42351	-1.16003		0.754881	-0.05491		129.57	34.95
	580	9000.jpg	1	1	1	3	1		0.946154	0.166962		0.0307695	-0.935656		474.544	-0.122824		-1.03218	0.541034		-0.481337	0.326705		55.97	43.21
	581	2057.jpg	1	3	2	3	1		0.966844	0.884038		0.0237275	-1.1126		476.327	-0.058348		1.3069	-0.415817		-0.144186	0.937288		194.34	61.78
	582	6300.jpg	1	1	1	3	1		0.96757	0.909182		0.030769	-0.935669		468.495	-0.341529		-1.01439	0.930863		1.30977	-0.741817		30.56	30.03
	583	P066.bmp	2	3	2	3	1		0.952381	0.382773		0.0248095	-1.08541		475.689	-0.0814262		1.28102	0.928923		-1.19263	2.38397		133.41	29.61
	584	2200.jpg	1	2	1	3	1		0.969231	0.966747		0.030769	-0.935669		465.24	-0.459224		-0.03607	-1.40811		-1.22588	-0.627332		61.42	53.95
	585	P029.bmp	2	3	3	3	1		0.952	0.369568		0.039683	-0.711684		465.101	-0.464267		0.98745	-0.425224		-0.431278	-0.456127		131.21	65.68
	586	5600.jpg	1	3	2	3	1		0.961538	0.700147		0.030769	-0.935669		482.414	0.161759		1.20018	0.292962		0.312371	2.04397		119.09	70.42
	587	People_176_h.jpg	3	3	3	3	1		0.952381	0.382773		0.059524	-0.213133		473.417	-0.163575		1.02608	0.256439		-0.548593	0.155203		174.78	53.59
	588	7570.jpg	1	3	2	3	1		0.961538	0.700129		0.046154	-0.549085		485.768	0.283037		0.933362	1.03718		0.55821	0.670158		90.51	38.2
	589	7009.jpg	1	2	1	3	1		0.973616	1.11872		0.04097	-0.679345		475.6	-0.0846279		0.026188	-1.40811		-1.21885	-0.741817		92.22	40.45
	590	Faces_363_v.jpg	3	1	1	3	1		0.952381	0.382773		0.063492	-0.113427		488.075	0.366455		-1.53977	-0.455342		0.728529	0.543932		134.59	40.05
	591	7010.jpg	1	2	1	3	1		0.953847	0.433563		0.015385	-1.32223		468.895	-0.327061		0.030634	-1.16003		-2.09685	-2.61173		65.72	54.59
	592	Animals_041_h.jpg	3	1	1	3	1		0.960317	0.65783		0.031746	-0.911119		466.675	-0.407349		-0.870668	0.541151		1.09342	0.906745		173.59	72.64
	593	People_039_v.jpg	3	1	1	3	1		0.944444	0.107716		0.048619	-0.487146		476.736	-0.0435407		-1.4874	0.007316		1.27587	0.362525		116.98	62
	594	3350.jpg	1	1	1	3	1		0.938462	-0.0996214		0.0423075	-0.645737		468.279	-0.349359		-1.33013	0.966302		0.684642	0.250382		86.91	44.02
	595	1812.jpg	1	3	2	3	1		0.953846	0.433546		0.0307695	-0.935656		467.79	-0.367018		0.871105	-0.238622		-0.804439	-0.207556		59.67	40.73
	596	Faces_261_v.jpg	3	3	2	3	1		0.948412	0.245235		0.031746	-0.911118		468.775	-0.331426		0.979534	-0.241808		-0.235828	-0.311271		141.47	38.37
	597	2170.jpg	1	3	2	3	1		0.953846	0.433546		0.042308	-0.645725		485.355	0.268097		1.19128	0.080328		-0.467289	1.20442		46.27	59.24
	598	4601.jpg	1	3	2	3	1		0.961539	0.700147		0.0538465	-0.355793		492.069	0.510871		0.866658	-0.62845		0.235108	-0.589171		53.07	51.83
	599	Landscapes_060_h.jpg	3	2	1	3	1		0.944444	0.107698		0.063492	-0.113427		467.151	-0.390126		-0.073568	0.327617		-0.574657	0.258864		137.33	53.95
	600	2040.jpg	1	3	2	3	1		0.953846	0.433546		0.0384615	-0.742377		469.903	-0.290617		1.46699	0.718229		-0.073947	1.43339		116.75	60.21
	601	2440.jpg	1	2	1	3	1		0.961538	0.700147		0.0384615	-0.742377		492.164	0.514303		-0.169478	-1.30179		-1.48576	-1.77218		36.04	29.55
	602	9006.jpg	1	1	1	3	1		0.969231	0.966747		0.030769	-0.935669		476.738	-0.0434755		-1.12557	0.68279		0.712737	1.1281		143.16	58.23
	603	H122.bmp	2	1	3	3	1		0.968254	0.932887		0.047619	-0.512273		483.557	0.203103		-1.42018	0.463032		1.83771	0.320522		155.7	28.52
	604	5830.jpg	1	3	2	3	1		0.948901	0.262166		0.03243	-0.893932		482.248	0.155752		1.3914	0.292962		0.122724	1.85316		107.93	49.38
	605	7237.jpg	1	2	1	3	1		0.965559	0.839503		0.042308	-0.645725		465.903	-0.435253		0.248534	-0.132305		-0.607768	0.059574		98.47	44.34
	606	2080.jpg	1	3	3	3	2		0.95	0.300254		0.030769	-0.935669		498.501	0.743453		1.43142	0.257523		-0.031803	1.6242		126.26	51.36
	607	2040.jpg	1	3	3	3	2		0.953846	0.433546		0.015385	-1.32223		462.638	-0.55332		1.46699	0.718229		-0.073947	1.43339		116.75	43.92
	608	9265.jpg	1	1	3	3	2		0.93077	-0.366222		0.0307695	-0.935656		471.108	-0.247072		-1.00995	0.434718		-0.284666	-0.283879		95.74	23.95
	609	2340.jpg	1	3	3	3	2		0.946154	0.166962		0.023077	-1.12895		493.736	0.571155		1.40474	-0.486695		0.108676	0.135897		83.05	16.61
	610	A104.bmp	2	1	3	3	2		0.960317	0.657813		0.047619	-0.512273		455.909	-0.796631		-1.22245	0.503334		1.00557	0.200217		107.72	59.68
	611	6212.jpg	1	1	3	3	2		0.953271	0.413618		0.0125385	-1.39375		469.667	-0.299171		-1.19227	0.328401		0.888337	1.05177		123.94	30.78
	612	3350.jpg	1	1	3	3	2		0.962617	0.737524		0.024077	-1.10382		489.728	0.426232		-1.33013	0.966302		0.684642	0.250382		86.91	32.4
	613	People_026_h.jpg	3	3	3	3	2		0.936508	-0.167342		0.0714285	0.0859956		479.165	0.0442872		1.07263	1.28852		0.294134	0.155203		146.39	30.03
	614	5600.jpg	1	3	3	3	2		0.927571	-0.477056		0.026748	-1.03671		470.675	-0.262707		1.20018	0.292962		0.312371	2.04397		119.09	31.17
	615	3301.jpg	1	1	3	3	2		0.962876	0.746518		0.0538465	-0.355793		499.345	0.77395		-1.3657	-0.415817		0.326419	0.364866		64.25	45.73
	616	4603.jpg	1	3	3	3	2		0.940476	-0.0298217		0.0170455	-1.2805		458.66	-0.697168		0.991172	0.647351		0.101652	0.364866		55.49	39.8
	617	P020.bmp	2	3	3	3	2		0.936508	-0.167342		0.0401945	-0.698831		493.644	0.567827		1.25816	0.629076		-1.08422	0.565699		134.9	26.8
	618	3181.jpg	1	1	3	3	2		0.959877	0.642581		0.061538	-0.162526		493.511	0.563023		-1.14336	0.115767		0.22106	-0.207556		118.9	26.84
	619	H074.bmp	2	1	3	3	2		0.93254	-0.304879		0.063492	-0.113427		482.89	0.178979		-1.47015	1.53668		1.97367	1.82052		73.62	44.5
	620	7096.jpg	1	2	2	3	2		0.962617	0.737524		0.0125385	-1.39375		481.35	0.123269		0.297451	-0.486695		-0.537529	-1.12343		86.5	38.06
	621	A011.bmp	2	1	3	3	2		0.952381	0.382773		0.0238095	-1.11054		453	-0.901821		-1.06829	-0.217266		1.07648	1.26468		152.26	42.47
	622	People_165_v.jpg	3	2	2	3	2		0.936508	-0.167342		0.0515875	-0.412556		464.153	-0.498556		0.252253	-0.668876		-1.00036	-0.492677		74.61	47.9
	623	6838.jpg	1	1	3	3	2		0.944616	0.113677		0.0478145	-0.507361		497.037	0.690518		-1.07665	0.151206		0.740833	-0.283879		104.77	56.12
	624	N031.bmp	2	2	2	3	2		0.968254	0.932887		0.0089365	-1.48426		470.918	-0.253923		0.039776	-2.263		-0.724978	0.241334		148.46	46.51
	625	2880.jpg	1	2	2	3	2		0.960806	0.67476		0.0620405	-0.1499		490.61	0.458134		0.137361	0.151206		-1.25397	-0.856301		110.04	41.35
	626	Objects_201_v.jpg	3	2	2	3	2		0.944445	0.107716		0.0714285	0.0859956		472.497	-0.196828		0.339527	-1.84332		-1.50426	-2.15125		114.73	71.14
	627	P009.bmp	2	3	3	3	2		0.968254	0.932887		0.047619	-0.512273		460.23	-0.640409		1.2965	0.176081		-1.03778	0.937272		169.09	34.92
	628	2170.jpg	1	3	3	3	2		0.953271	0.413618		0.002	-1.65856		476.888	-0.0380454		1.19128	0.080328		-0.467289	1.20442		46.27	35.5
	629	7130.jpg	1	2	2	3	2		0.966356	0.867108		0.0163845	-1.29711		491.41	0.487033		-0.044963	-1.30179		-0.980038	-1.00895		87.93	74.47
	630	9570.jpg	1	1	3	3	2		0.960538	0.665489		0.076923	0.224058		476.975	-0.0349224		-1.41907	-0.593012		0.979648	0.555674		128.34	35.93
	631	Landscapes_002_h.jpg	3	1	3	3	2		0.940476	-0.0298231		0.047619	-0.512272		454.816	-0.836173		-1.1674	0.22085		0.711153	-0.181695		139.29	20.97
	632	A079.bmp	2	1	3	3	2		0.952381	0.382773		0.079365	0.285419		482.833	0.176922		-1.30547	0.429178		1.30723	0.372298		121.65	49.72
	633	7040.jpg	1	2	2	3	2		0.952846	0.398888		0.0692305	0.0307658		465.399	-0.453473		-0.080539	-1.08916		-1.44362	-0.894463		145.11	28.28
	634	A033.bmp	2	1	3	3	2		0.968254	0.932887		0.055556	-0.312838		494.926	0.614189		-1.18644	-0.038325		1.51016	0.628136		102.39	48.25
	635	P005.bmp	2	3	3	3	2		0.967254	0.89823		0.0248095	-1.08541		460.164	-0.642793		0.92674	-0.305931		-0.453057	-0.343437		179.36	45.78
	636	4700.jpg	1	3	3	3	2		0.959597	0.63286		0.024077	-1.10382		491.383	0.486074		0.906681	1.92315		-0.488361	-1.00895		74.97	30.81
	637	Faces_107_h.jpg	3	3	3	3	2		0.960317	0.657813		0.063492	-0.113427		488.636	0.386754		1.13081	1.18175		-0.088134	-0.155779		130.51	57.15
	638	P016.bmp	2	3	3	3	2		0.964286	0.79535		0.047619	-0.512273		451.284	-0.963879		0.754348	-2.64989		-1.06967	0.681435		121.73	47.82
	639	7140.jpg	1	2	2	3	2		0.965385	0.833438		0.015385	-1.32223		486.171	0.297597		0.279663	0.080328		-1.28207	0.822804		117.3	47.11
	640	Faces_134_h.jpg	3	3	3	3	2		0.968254	0.932887		0.059524	-0.213133		491.836	0.502452		1.09008	-0.455342		0.155127	0.88083		121.43	28.11
	641	3010.jpg	1	1	3	3	2		0.928571	-0.442416		0.0399475	-0.705038		463.231	-0.531887		-1.40572	-0.734767		1.69609	0.288543		142.76	33.17
	642	2057.jpg	1	3	3	3	2		0.969231	0.966747		0.015385	-1.32223		466.302	-0.420849		1.3069	-0.415817		-0.144186	0.937288		194.34	45.73
	643	Faces_238_h.jpg	3	3	3	3	2		0.928571	-0.442399		0.047619	-0.512273		484.281	0.229281		0.973716	0.398795		-0.64416	-0.544508		137.74	65.55
	644	People_044_h.jpg	3	3	2	3	2		0.936508	-0.167342		0.0714286	0.0859974		482.627	0.169466		1.0319	0.57674		-0.470402	-0.622254		115.96	43.77
	645	2385.jpg	1	2	1	3	2		0.947492	0.213334		0.031769	-0.910541		499.378	0.775171		0.146255	-1.40811		-0.523481	-0.627332		49.4	63.82
	646	H074.bmp	2	1	1	3	2		0.968254	0.932887		0.064516	-0.087697		462.688	-0.551497		-1.47015	1.53668		1.97367	1.82052		73.62	59.06
	647	3000.jpg	1	1	1	3	2		0.930195	-0.38615		0.056818	-0.281127		483.366	0.196178		-1.52135	-0.699328		1.76633	-0.245718		68.6	23.95
	648	People_026_h.jpg	3	3	2	3	2		0.940476	-0.0298146		0.063492	-0.113427		486.833	0.321543		1.07263	1.28852		0.294134	0.155203		146.39	45.01
	649	N035.bmp	2	2	1	3	2		0.968254	0.932887		0.0396825	-0.711696		452.656	-0.914272		0.116751	-0.670261		-0.826887	0.468237		169.71	44.86
	650	5779.jpg	1	3	2	3	2		0.938462	-0.0996388		0.015385	-1.32223		462.029	-0.57534		1.09345	0.080328		-0.825511	0.517512		60.07	13.17
	651	6540.jpg	1	1	1	3	2		0.940878	-0.0158895		0.024077	-1.10382		492.977	0.543717		-1.19227	0.576473		1.4643	-0.093072		69.9	27.27
	652	A061.bmp	2	1	1	3	2		0.944	0.0923104		0.02381	-1.11053		454.475	-0.848502		-0.89523	-0.162455		0.126338	-1.12161		89.38	35.58
	653	P003.bmp	2	3	2	3	2		0.952381	0.382773		0.060036	-0.200267		455.717	-0.803589		0.972484	-1.74391		-0.086054	-1.70942		121.83	53.58
	654	Faces_346_v.jpg	3	3	2	3	2		0.960317	0.657829		0.079365	0.28542		473.546	-0.158887		0.898079	0.897042		-0.31402	-0.285356		150.18	51.37
	655	5920.jpg	1	2	1	3	2		0.953846	0.433546		0.019056	-1.22999		496.113	0.657114		0.128467	1.85227		1.04286	-0.322041		59.74	59.5
	656	3500.jpg	1	1	1	3	2		0.962905	0.747488		0.0163845	-1.29711		469.226	-0.315118		-1.18338	-0.203183		1.57668	0.097736		88.97	61.1
	657	5510.jpg	1	2	1	3	2		0.95	0.300254		0.053846	-0.355805		500.73	0.824044		0.12402	-1.40811		-1.22588	-0.627332		68.35	44.81
	658	1999.jpg	1	3	2	3	2		0.92967	-0.404328		0.022727	-1.13774		467.219	-0.387688		1.13792	0.257523		0.017365	0.899127		94.77	31.92
	659	Landscapes_021_h.jpg	3	3	2	3	2		0.956349	0.520301		0.031746	-0.911119		497.977	0.724499		1.14826	1.11058		-0.06207	0.33661		89	46.4
	660	5982.jpg	1	3	3	3	2		0.973077	1.10002		0.030769	-0.935669		487.23	0.33591		1.21797	0.292962		-0.165258	2.61639		110.34	41.62
	661	5500.jpg	1	2	1	3	2		0.931818	-0.329884		0.0307695	-0.935656		465.001	-0.467868		0.244087	0.647351		-1.22588	0.97545		73.39	55.55
	662	3064.jpg	1	1	1	3	2		0.930481	-0.376204		0.024077	-1.10382		476.362	-0.0570628		-1.52135	-1.51442		1.16929	1.73868		88.06	45.29
	663	Objects_223_h.jpg	3	2	1	3	2		0.952381	0.382773		0.0714285	0.0859956		468.233	-0.350999		0.089342	-4.37014		-1.53901	-1.50337		122.54	43.55
	664	Faces_156_h.jpg	3	2	1	3	2		0.936508	-0.167342		0.043651	-0.611979		454.627	-0.842986		0.036978	1.3597		-0.157637	-0.311271		111.78	57.15
	665	P036.bmp	2	3	2	3	2		0.936508	-0.167342		0.0515875	-0.412556		463.22	-0.532264		1.31385	0.828974		-1.30478	2.35351		174.67	36.55
	666	H099.bmp	2	1	1	3	2		0.979159	1.31081		0.047619	-0.512273		478.017	0.00278458		-1.20047	0.346962		1.22235	1.17027		143.64	33.17
	667	P041.bmp	2	3	2	3	2		0.959318	0.623173		0.047619	-0.512273		455.183	-0.822873		1.32449	0.311496		-1.07057	0.7591		107.23	40.45
	668	8496.jpg	1	3	2	3	2		0.96473	0.810772		0.0775695	0.240303		480.6	0.096174		1.20463	0.824546		0.733809	0.364866		76.57	35.66
	669	A033.bmp	2	1	1	3	2		0.936508	-0.167342		0.027873	-1.00844		459.271	-0.675061		-1.18644	-0.038325		1.51016	0.628136		102.39	13.53
	670	7130.jpg	1	2	1	3	2		0.966356	0.867108		0.0180455	-1.25538		473.429	-0.163117		-0.044963	-1.30179		-0.980038	-1.00895		87.93	46.84
	671	P096.bmp	2	3	2	3	2		0.968254	0.932887		0.031746	-0.911119		454.189	-0.858845		1.027	-1.04426		-0.507872	-1.38201		112.76	54.19
	672	2480.jpg	1	2	1	3	2		0.952381	0.382773		0.015385	-1.32223		462.351	-0.563683		-0.044963	0.859985		-1.46469	-1.46688		64.88	50.44
	673	3170.jpg	1	1	1	3	2		0.941194	-0.00495516		0.0163845	-1.29711		490.923	0.469447		-1.5169	-1.37267		1.73121	-0.665494		115.01	44.44
	674	2830.jpg	1	2	1	3	2		0.969231	0.966747		0.030769	-0.935669		489.038	0.401281		-0.062751	0.718229		-0.776343	0.250382		42.44	20.59
	675	7325.jpg	1	3	2	3	2		0.973077	1.10002		0.030769	-0.935669		458.105	-0.717232		0.973385	0.895424		-0.839559	-0.360202		116.7	48.57
	676	H048.bmp	2	1	1	3	2		0.952381	0.382773		0.0674605	-0.0137096		487.817	0.357114		-1.05508	-0.131826		1.21512	1.15352		104.35	49.09
	677	People_040_h.jpg	3	1	1	3	2		0.928571	-0.442416		0.055556	-0.312838		481.496	0.128556		-1.28958	0.398795		1.27587	0.155203		136.39	49.65
	678	P095.bmp	2	3	2	3	2		0.944445	0.107716		0.015873	-1.30997		488.797	0.392579		1.32208	0.778999		-0.917337	0.561131		163.97	24.52
	679	N046.bmp	2	2	1	3	2		0.933863	-0.259027		0.031746	-0.911119		491.534	0.491536		-0.095308	0.3921		-0.514414	-0.451559		170.35	34.62
	680	A048.bmp	2	1	1	3	2		0.936508	-0.167342		0.0555555	-0.31285		464.484	-0.486564		-0.924587	0.280867		1.15494	1.06367		127.16	58.17
	681	7186.jpg	1	2	1	3	2		0.969231	0.966747		0.0163845	-1.29711		471.38	-0.237202		-0.107221	0.718229		-0.804439	0.746481		100	56.31
	682	6260.jpg	1	1	1	3	2		0.945578	0.147017		0.0371235	-0.775997		497.35	0.70184		-1.0811	0.505596		1.53454	-0.894463		46.62	47.88
	683	N045.bmp	2	2	2	3	2		0.960317	0.65783		0.063492	-0.113427		458.793	-0.69236		0.088391	-0.17374		-0.971461	0.294633		111.3	35.66
	684	8420.jpg	1	3	2	3	2		0.928571	-0.442416		0.0356155	-0.813889		477.795	-0.00526352		1.28467	0.541034		0.572258	0.822804		127.6	54.63
	685	P007.bmp	2	3	2	3	2		0.948412	0.245236		0.016129	-1.30353		496.569	0.673579		1.44044	1.55925		-1.10758	0.259608		159.7	43.3
	686	Objects_109_h.jpg	3	1	1	3	2		0.936508	-0.167342		0.055556	-0.312838		464.119	-0.499782		-0.649575	0.007316		-0.036007	0.207034		178.96	40.91
	687	9520.jpg	1	1	1	3	2		0.976923	1.23333		0.0461535	-0.549097		459.444	-0.668801		-1.07221	0.753668		0.466899	0.403028		102.05	27.71
	688	7950.jpg	1	2	1	3	2		0.93077	-0.366222		0.0433075	-0.62061		466.641	-0.408584		0.030634	-0.663889		-1.7316	-1.3524		138.24	19.91
	689	2360.jpg	1	3	2	3	2		0.976923	1.23333		0.046154	-0.549085		483.826	0.212814		1.25799	1.28525		-0.762295	0.593835		117.22	19.55
	690	Animals_025_h.jpg	3	1	1	3	2		0.928571	-0.442416		0.055556	-0.312838		477.923	-0.00062776		-1.22558	0.647918		1.29324	0.207034		93.27	39.68
	691	P035.bmp	2	3	2	3	2		0.952381	0.382773		0.021	-1.18114		491.95	0.506572		1.40836	1.17396		-0.685157	-1.20537		144.36	45.37
	692	9421.jpg	1	1	1	3	2		0.969231	0.966747		0.0576925	-0.259153		493.619	0.566923		-1.18338	0.186645		0.207012	-0.05491		66.81	24.95
	693	Faces_002_v.jpg	3	3	2	3	2		0.968254	0.932887		0.0515873	-0.412562		461.754	-0.585282		1.02608	1.43088		-0.096822	0.958576		89.1	31.52
	694	2383.jpg	1	2	1	3	2		0.962546	0.735046		0.0086925	-1.49039		471.346	-0.238443		-0.067198	-1.40811		-1.22588	-0.627332		98.52	59.27
	695	Objects_045_h.jpg	3	2	1	3	2		0.968254	0.932887		0.063492	-0.113427		476.115	-0.0660149		-0.195752	0.505562		-0.461714	0.103373		109.71	20.5
	696	4610.jpg	1	3	2	3	2		0.969231	0.966747		0.015385	-1.32223		489.905	0.432618		1.07566	1.21437		0.249156	0.479351		110.14	28.96
	697	N031.bmp	2	2	1	3	2		0.948412	0.245236		0.031746	-0.911119		449.684	-1.02171		0.039776	-2.263		-0.724978	0.241334		148.46	62.09
	698	9265.jpg	1	1	1	3	2		0.953846	0.433546		0.0125385	-1.39375		492.065	0.510712		-1.00995	0.434718		-0.284666	-0.283879		95.74	72.31
	699	6243.jpg	1	1	1	3	2		0.943925	0.0897111		0.0125385	-1.39375		486.02	0.292142		-1.13001	0.328401		0.874289	0.250382		86.85	27.56
	700	People_209_v.jpg	3	1	1	3	2		0.936508	-0.167342		0.015873	-1.30997		469.484	-0.305793		-1.00449	0.078494		0.554771	0.829		104.71	32.93
	701	3102.jpg	1	1	1	3	2		0.93156	-0.338826		0.047154	-0.523958		482.25	0.155829		-1.54358	-0.911962		1.2887	2.00581		65.8	66.4
	702	9800.jpg	1	1	1	3	2		0.969231	0.966747		0.061538	-0.162526		481.782	0.138898		-1.25898	0.611912		0.916432	2.08213		98.46	42.26
	703	3301.jpg	1	1	1	3	2		0.963898	0.781938		0.046154	-0.549085		457.633	-0.73429		-1.3657	-0.415817		0.326419	0.364866		64.25	35.15
	704	Faces_122_h.jpg	3	3	2	3	2		0.968254	0.932887		0.0634921	-0.113426		467.926	-0.362104		1.11917	1.14617		-0.348771	-0.363101		136.81	47.02
	705	Faces_086_v.jpg	3	3	2	3	2		0.952381	0.382773		0.0277778	-1.01083		453.467	-0.884947		0.996989	0.612329		-0.009943	0.93266		138.32	22
	706	2749.jpg	1	2	1	3	2		0.969231	0.966747		0.0692305	0.0307658		474.048	-0.14076		0.075104	-1.40811		-0.523481	-0.627332		96.66	45.23
	707	9570.jpg	1	1	1	3	2		0.953846	0.433546		0.030769	-0.935669		495.46	0.633478		-1.41907	-0.593012		0.979648	0.555674		128.34	30.06
	708	2341.jpg	1	3	2	3	2		0.931118	-0.354127		0.030769	-0.935669		470.833	-0.256997		1.11569	0.68279		-0.446217	0.555674		84	59.27
	709	N061.bmp	2	2	1	3	2		0.972222	1.07041		0.031746	-0.911119		468.818	-0.329866		-0.033481	1.27552		-1.1392	0.460623		183.54	21.06
	710	N047.bmp	2	2	1	3	2		0.968126	0.928451		0.0400665	-0.702047		491.977	0.50753		0.080379	0.356634		-0.444565	-0.05562		96.66	66.4
	711	A075.bmp	2	1	1	3	2		0.97619	1.20793		0.039683	-0.711684		488.854	0.394611		-1.51877	2.05738		2.0451	1.78093		124.72	45.72
	712	P009.bmp	2	3	2	3	2		0.940476	-0.0298217		0.031746	-0.911119		490.256	0.445318		1.2965	0.176081		-1.03778	0.937272		169.09	46.84
	713	7170.jpg	1	2	1	3	2		0.941209	-0.00443531		0.069231	0.0307784		486.309	0.302586		0.119573	-0.415817		-1.07837	-0.436525		114.16	66.87
	714	2214.jpg	1	2	1	3	2		0.961538	0.700147		0.061538	-0.162526		457.116	-0.752986		0.061763	-0.98284		-0.902775	-0.741817		140.47	57.08
	715	People_172_v.jpg	3	3	2	3	2		0.928571	-0.4424		0.0555555	-0.31285		473.673	-0.154297		1.31699	1.00381		0.537395	0.984491		115.66	31.76
	716	A101.bmp	2	1	1	3	2		0.928571	-0.442399		0.0396825	-0.711696		484.778	0.247254		-1.1339	-0.21243		1.26668	0.775851		107.36	60.55
	717	H022.bmp	2	1	1	3	2		0.936508	-0.167342		0.0714285	0.0859956		476.958	-0.0355375		-1.50952	1.90584		2.18171	1.86011		106.02	20.97
	718	Faces_235_v.jpg	3	3	3	3	3		0.928571	-0.442399		0.047619	-0.512273		489.597	0.421487		0.868987	0.647918		-0.209765	-0.414932		93.55	46.52
	719	3220.jpg	1	1	3	3	3		0.976923	1.23333		0.030769	-0.935669		456.593	-0.771886		-1.05886	-0.380378		0.544162	-1.16159		67.07	66.01
	720	N001.bmp	2	2	2	3	3		0.97619	1.20794		0.063492	-0.113427		465.756	-0.440588		0.19944	-0.934642		-0.845213	0.484989		142.71	54.35
	721	N061.bmp	2	2	2	3	3		0.960317	0.657813		0.055556	-0.312838		441.471	-1.3187		-0.033481	1.27552		-1.1392	0.460623		183.54	34.52
	722	2230.jpg	1	2	2	3	3		0.925234	-0.558068		0.027923	-1.00718		485.636	0.278277		-0.15169	-1.40811		-0.523481	-0.627332		36.23	35.93
	723	2800.jpg	1	1	3	3	3		0.945154	0.132305		0.030769	-0.935669		503.154	0.911705		-1.3746	-0.911962		0.52309	-0.207556		98.99	56.01
	724	H080.bmp	2	1	3	3	3		0.97619	1.20794		0.0714285	0.0859956		459.123	-0.680416		-0.95987	-0.193085		1.28289	0.964683		115.42	43.58
	725	5395.jpg	1	2	2	3	3		0.946406	0.175678		0.002	-1.65856		489.556	0.420007		0.208512	-1.40811		-0.523481	-0.627332		101.87	41.61
	726	Faces_346_v.jpg	3	3	3	3	3		0.968254	0.932887		0.059524	-0.213133		450.623	-0.987773		0.898079	0.897042		-0.31402	-0.285356		150.18	36.72
	727	Landscapes_165_h.jpg	3	3	3	3	3		0.959318	0.623173		0.031746	-0.911119		441.328	-1.32386		1.12499	-0.312986		-0.157637	1.13998		147.19	47.26
	728	N068.bmp	2	2	2	3	3		0.968254	0.932887		0.002	-1.65856		479.373	0.0518043		0.242643	-0.209206		-0.905594	1.03169		184.53	58.31
	729	3063.jpg	1	1	3	3	3		0.978289	1.28067		0.044816	-0.582705		493.424	0.559858		-1.50356	-1.54986		1.12715	1.66236		90.98	38.67
	730	1999.jpg	1	3	3	3	3		0.925234	-0.558068		0.031769	-0.910541		489.242	0.408668		1.13792	0.257523		0.017365	0.899127		94.77	20.39
	731	Faces_152_h.jpg	3	1	3	3	3		0.968254	0.932887		0.063492	-0.113427		451.828	-0.944204		-1.06267	0.754686		0.676402	0.725339		111.72	25.94
	732	N046.bmp	2	2	2	3	3		0.956349	0.520293		0.002	-1.65856		492.382	0.522196		-0.095308	0.3921		-0.514414	-0.451559		170.35	46.41
	733	6300.jpg	1	1	3	3	3		0.938462	-0.0996388		0.0163845	-1.29711		498.155	0.730952		-1.01439	0.930863		1.30977	-0.741817		30.56	37.56
	734	6260.jpg	1	1	3	3	3		0.93077	-0.366222		0.002	-1.65856		475.042	-0.104802		-1.0811	0.505596		1.53454	-0.894463		46.62	34.07
	735	7820.jpg	1	2	2	3	3		0.953846	0.433546		0.002	-1.65856		481.565	0.131043		0.230746	0.044889		-0.375977	-0.436525		95.86	54.09
	736	P062.bmp	2	3	3	3	3		0.975191	1.17329		0.031746	-0.911119		455.463	-0.812755		1.21526	0.720964		-0.830422	-0.249021		142.42	22.5
	737	Objects_126_h.jpg	3	1	3	3	3		0.928571	-0.442401		0.055556	-0.312838		454.402	-0.851137		-0.824122	0.256439		0.520019	0.207034		56.29	40.85
	738	Faces_109_v.jpg	3	3	3	3	3		0.944444	0.107716		0.0555555	-0.31285		445.181	-1.18455		1.25299	0.932631		0.120376	0.28478		77.6	44.06
	739	Faces_041_h.jpg	3	1	3	3	3		0.936508	-0.167343		0.0565555	-0.287723		447.339	-1.10652		-0.969578	0.719097		0.937039	-0.389016		130.4	62.2
	740	Landscapes_060_h.jpg	3	2	2	3	3		0.936508	-0.167342		0.0238095	-1.11054		452.055	-0.936006		-0.073568	0.327617		-0.574657	0.258864		137.33	32.74
	741	N096.bmp	2	2	2	3	3		0.936508	-0.167342		0.059524	-0.213133		456.864	-0.762088		0.158352	-1.73423		-0.147939	-0.766787		94.21	69.69
	742	2352.jpg	1	3	3	3	3		0.965909	0.851616		0.023077	-1.12895		453.129	-0.897142		0.920021	1.67508		0.171892	-0.703655		105.47	42.01
	743	Animals_127_h.jpg	3	2	2	3	3		0.924603	-0.579936		0.031746	-0.911119		466.837	-0.401481		0.240617	1.0394		-0.513841	-0.570423		106.77	56.31
	744	Animals_183_h.jpg	3	3	3	3	3		0.920635	-0.717456		0.047619	-0.512273		469.152	-0.317789		1.23554	1.00381		-0.001255	0.207034		121.11	35.58
	745	Faces_368_h.jpg	3	1	3	3	3		0.920635	-0.717457		0.047619	-0.512273		476.473	-0.0530749		-1.46413	-0.277397		1.328	0.388441		99.46	21.85
	746	4607.jpg	1	3	3	3	3		0.947782	0.223367		0.022727	-1.13774		500.72	0.823698		0.960044	1.56876		1.12013	-0.016749		68.93	32.93
	747	2890.jpg	1	2	2	3	3		0.961539	0.700147		0.030769	-0.935669		502.279	0.880051		0.035081	-1.40811		-1.22588	-0.627332		37.86	29.81
	748	2660.jpg	1	3	3	3	3		0.958231	0.585535		0.002	-1.65856		485.039	0.256682		1.28022	0.292962		-0.214426	0.937288		121.75	45.25
	749	Animals_033_h.jpg	3	1	3	3	3		0.968254	0.932886		0.063492	-0.113427		501.639	0.856928		-0.934669	0.790275		0.007433	0.595762		164.84	40.4
	750	People_146_h.jpg	3	2	2	3	3		0.924603	-0.579936		0.063492	-0.113427		475.164	-0.100401		0.036978	-2.66186		-1.57377	-2.30674		117.13	26.47
	751	P017.bmp	2	3	3	3	3		0.952381	0.382773		0.079365	0.285419		485.8	0.284194		1.14231	-1.14905		-0.364517	-1.95156		161.88	46.82
	752	P033.bmp	2	3	3	3	3		0.975191	1.17329		0.0714285	0.0859956		496.087	0.656172		1.37725	1.01114		-0.948422	-0.236838		132.45	25.89
	753	P038.bmp	2	3	3	3	3		0.936508	-0.167342		0.047619	-0.512273		502.932	0.903677		1.27802	0.301824		-1.22258	1.83118		135.25	46.04
	754	4610.jpg	1	3	3	3	3		0.936997	-0.150412		0.024738	-1.08721		447.731	-1.09233		1.07566	1.21437		0.249156	0.479351		110.14	57.99
	755	People_180_h.jpg	3	3	3	3	3		0.928571	-0.442399		0.0555555	-0.31285		458.004	-0.720883		1.10172	0.434384		0.493956	1.5028		128.72	48.21
	756	7002.jpg	1	2	2	3	3		0.984615	1.49991		0.065385	-0.0658613		466.016	-0.431189		0.043975	-1.51442		-1.11349	-0.627332		114.36	58.79
	757	2058.jpg	1	3	3	3	3		0.9445	0.109639		0.002	-1.65856		463.54	-0.520692		1.35137	-0.486695		0.242132	1.20442		110.98	45.22
	758	7237.jpg	1	2	2	3	3		0.965559	0.839503		0.002	-1.65856		462.849	-0.545704		0.248534	-0.132305		-0.607768	0.059574		98.47	28.28
	759	P082.bmp	2	3	3	3	3		0.93254	-0.304879		0.031746	-0.911119		496.626	0.675663		1.1534	-1.89544		-1.26183	2.26671		93.27	51.37
	760	A093.bmp	2	1	3	3	3		0.984127	1.483		0.048387	-0.492976		481.399	0.125065		-1.2538	0.056787		0.753559	-1.72922		123.87	43.92
	761	People_044_h.jpg	3	3	3	3	3		0.928571	-0.442399		0.047619	-0.512273		455.614	-0.807314		1.0319	0.57674		-0.470402	-0.622254		115.96	31.87
	762	Landscapes_116_v.jpg	3	3	3	3	3		0.920635	-0.717456		0.048619	-0.487146		458.983	-0.685491		1.53809	-0.312986		0.537395	1.47688		99.03	40.44
	763	A057.bmp	2	1	3	3	3		0.960127	0.651228		0.063492	-0.113427		500.428	0.813113		-1.10218	-0.025429		0.568229	-0.903842		89.63	25.38
	764	Objects_230_h.jpg	3	2	2	3	3		0.952381	0.382773		0.063492	-0.113427		442.832	-1.26948		0.16498	0.541151		-1.40001	-1.84027		117.9	51.1
	765	2260.jpg	1	3	3	3	3		0.9421	0.0264443		0.068182	0.0044198		494.956	0.61528		1.41808	0.080328		-0.340857	1.05177		131.39	46.19
	766	People_181_v.jpg	3	3	3	3	3		0.920635	-0.717456		0.031746	-0.911119		465.562	-0.447584		1.29372	0.861453		0.554771	1.26956		124.07	27.75
	767	2360.jpg	1	3	3	3	3		0.965909	0.851616		0.053846	-0.355805		502.376	0.883582		1.25799	1.28525		-0.762295	0.593835		117.22	49.93
	768	9252.jpg	1	1	3	3	3		0.983615	1.46527		0.053846	-0.355805		456.95	-0.759007		-1.28566	0.68279		1.33085	0.631997		73.2	72.31
	769	6560.jpg	1	1	3	3	3		0.93077	-0.366222		0.015385	-1.32223		478.417	0.0172348		-1.20561	0.044889		1.25358	0.97545		74.12	38.1
	770	P035.bmp	2	3	3	3	3		0.97619	1.20794		0.0089365	-1.48426		481.27	0.120407		1.40836	1.17396		-0.685157	-1.20537		144.36	34.64
	771	H026.bmp	2	1	3	3	3		0.928571	-0.442416		0.063492	-0.113427		459.359	-0.671887		-1.14502	-0.028653		1.40451	0.494126		136.83	41.5
	772	3550.1.jpg	1	1	3	3	3		0.971963	1.06143		0.0125385	-1.39375		487.692	0.352618		-1.12112	-0.025989		1.08501	-0.779978		141.48	56.93
	773	Objects_247_h.jpg	3	2	2	3	3		0.944445	0.107716		0.047619	-0.512273		447.153	-1.11323		0.153343	-1.73655		-1.51295	-1.99576		143.64	47.15
	774	Faces_192_h.jpg	3	2	2	3	3		0.984127	1.483		0.047619	-0.512273		476.96	-0.0354633		0.135888	-1.59419		-1.32182	-2.15125		118.06	53.59
	775	2510.jpg	1	3	3	3	3		0.937461	-0.134296		0.026748	-1.03671		500.881	0.829506		0.906681	1.81684		-0.523481	-0.245718		61.42	41.35
	776	P026.bmp	2	3	3	3	3		0.968254	0.932887		0.063492	-0.113427		504.927	0.975812		1.38236	1.12721		-1.10844	1.32255		182.39	20.5
	777	P083.bmp	2	3	2	3	3		0.984127	1.483		0.015873	-1.30997		464.484	-0.486576		0.829207	-1.81645		-0.127947	-0.504858		127.07	34.39
	778	H105.bmp	2	1	1	3	3		0.968254	0.932887		0.063492	-0.113427		456.705	-0.767855		-1.3731	1.03693		1.51727	0.533719		130.71	44.74
	779	2230.jpg	1	2	1	3	3		0.925234	-0.558068		0.0294315	-0.969276		486.667	0.315559		-0.15169	-1.40811		-0.523481	-0.627332		36.23	40.51
	780	2381.jpg	1	2	2	3	3		0.938462	-0.0996214		0.019231	-1.22559		495.869	0.648273		0.168489	-0.62845		-1.19778	-0.741817		37.6	15.87
	781	P037.bmp	2	3	2	3	3		0.952381	0.382773		0.055556	-0.312838		502.6	0.891665		1.25456	-0.331724		-0.454276	-0.766787		94.32	47.88
	782	Faces_131_v.jpg	3	3	2	3	3		0.951381	0.348114		0.0555555	-0.31285		440.851	-1.34112		1.17735	-0.028274		-0.513841	0.103373		148.85	25.44
	783	6570.jpg	1	1	1	3	3		0.987637	1.60463		0.046154	-0.549085		476.196	-0.0630748		-1.19227	1.1435		1.04989	-0.016749		49.82	47.51
	784	9911.jpg	1	1	1	3	3		0.953846	0.433546		0.0384615	-0.742377		506.136	1.01952		-1.14336	-0.096866		0.712737	-0.245718		90.37	56.57
	785	9410.jpg	1	1	1	3	3		0.969231	0.966747		0.007692	-1.51553		472.881	-0.182946		-1.49466	-0.876523		1.63288	-0.398363		135.54	46.72
	786	P004.bmp	2	3	2	3	3		0.983127	1.44834		0.063492	-0.113427		468.596	-0.33788		1.20377	-1.04749		-0.775892	-1.85866		170.73	40.64
	787	N020.bmp	2	2	1	3	3		0.920635	-0.717456		0.047619	-0.512273		476.788	-0.0416607		0.01967	1.68499		-0.507791	-0.198767		104.7	54.33
	788	N034.bmp	2	2	1	3	3		0.944444	0.107698		0.071429	0.0860082		496.227	0.66122		0.158261	0.148676		-0.899906	0.19108		130.23	28.09
	789	Animals_053_h.jpg	3	1	3	3	3		0.928571	-0.442401		0.063492	-0.113427		481.487	0.128247		-0.888123	0.007316		0.224631	-0.103949		108.3	51.26
	790	A121.bmp	2	1	1	3	3		0.920635	-0.717456		0.0396825	-0.711696		462.085	-0.573299		-1.09196	0.024546		0.907479	0.277882		116.04	20.66
	791	N037.bmp	2	2	1	3	3		0.952381	0.382773		0.0555555	-0.31285		447	-1.11877		0.082586	-0.204369		-0.767196	0.160623		101.96	11.98
	792	9050.jpg	1	1	1	3	3		0.966356	0.867108		0.0631995	-0.120777		454.627	-0.842992		-1.08555	0.753668		1.13417	-0.741817		119.71	43.75
	793	7175.jpg	1	2	1	3	3		0.954195	0.445658		0.002	-1.65856		486.912	0.324391		-0.000494	-1.40811		-1.92827	-4.44348		58.24	53.76
	794	N039.bmp	2	2	2	3	3		0.968254	0.932887		0.056	-0.301681		502.828	0.899904		-0.036806	0.729025		-0.846188	-0.451559		141.23	55.77
	795	2080.jpg	1	3	2	3	3		0.965384	0.833438		0.002	-1.65856		457.425	-0.741805		1.43142	0.257523		-0.031803	1.6242		126.26	65.68
	796	N092.bmp	2	2	1	3	3		0.928571	-0.442416		0.071429	0.0860082		476.154	-0.0646014		-0.029429	1.54796		-0.706977	-1.11704		159.67	46.14
	797	6821.jpg	1	1	1	3	3		0.977273	1.24546		0.038462	-0.742364		447.814	-1.08934		-1.10778	1.1435		1.08501	-0.551009		94.8	59.94
	798	3261.jpg	1	1	1	3	3		0.984615	1.49991		0.023077	-1.12895		474.422	-0.127228		-1.35681	-0.203183		0.705713	1.815		92.93	20.39
	799	A030.bmp	2	1	1	3	3		0.928571	-0.442399		0.015873	-1.30997		461.718	-0.586587		-1.42571	0.687111		1.43527	-0.512472		118.29	36.15
	800	H079.bmp	2	1	1	3	3		0.952254	0.378371		0.002	-1.65856		469.375	-0.309708		-1.42722	1.20942		1.31735	-1.45206		72.18	60.87
	801	People_226_h.jpg	3	1	3	3	3		0.944444	0.107715		0.002	-1.65856		495.629	0.639589		-1.74922	-0.455342		2.60512	0.181119		72.38	32.9
	802	Animals_060_h.jpg	3	1	1	3	3		0.920635	-0.717456		0.063492	-0.113427		475.912	-0.0733497		-1.02776	1.64441		0.919663	0.388441		109.46	49.85
	803	P081.bmp	2	3	2	3	3		0.972222	1.07041		0.079365	0.285419		469.366	-0.310039		1.05031	-0.583208		-0.499867	-0.792675		82.53	57.17
	804	4599.jpg	1	3	2	3	3		0.968231	0.93209		0.076923	0.224058		479.116	0.0425136		1.00007	0.292962		0.66357	-0.856301		133.77	28.33
	805	Objects_050_h.jpg	3	2	1	3	3		0.928571	-0.442399		0.0555555	-0.31285		461.267	-0.602891		-0.06775	-0.17063		-0.757103	-0.155779		140.14	33.48
	806	Objects_245_h.jpg	3	2	1	3	3		0.924603	-0.579936		0.015873	-1.30997		481.674	0.134985		0.16498	-2.02126		-1.64327	-2.30674		128.08	47.82
	807	Faces_203_h.jpg	3	2	1	3	3		0.920635	-0.717456		0.0396825	-0.711696		477.448	-0.0177961		0.26389	-1.02477		-1.21756	-1.39971		134.11	53.68
	808	N068.bmp	2	2	1	3	3		0.984127	1.483		0.031746	-0.911119		476.661	-0.0462527		0.242643	-0.209206		-0.905594	1.03169		184.53	47.18
	809	Objects_084_v.jpg	3	3	2	3	3		0.956349	0.520292		0.031746	-0.911118		445.83	-1.16108		1.25299	2.10707		0.467892	1.5028		131.54	55.78
	810	7040.jpg	1	2	1	3	3		0.952846	0.398888		0.046154	-0.549085		509.399	1.1375		-0.080539	-1.08916		-1.44362	-0.894463		145.11	20.59
	811	P018.bmp	2	3	2	3	3		0.97619	1.20794		0.0714285	0.0859956		478.468	0.0190668		1.12386	0.109986		-0.626563	-1.09724		68.97	37.09
	812	P034.bmp	2	3	2	3	3		0.963286	0.760693		0.079365	0.285419		471.504	-0.232747		0.778081	-1.61655		-0.309539	-0.958665		76.51	62.78
	813	4603.jpg	1	3	2	3	3		0.958231	0.585535		0.002	-1.65856		458.14	-0.715972		0.991172	0.647351		0.101652	0.364866		55.49	34.31
	814	2345.jpg	1	3	2	3	3		0.977261	1.24505		0.0394615	-0.717249		497.767	0.716913		1.12903	1.1435		0.473923	1.16626		129.22	32.3
	815	4640.jpg	1	3	2	3	3		0.93077	-0.366222		0.061538	-0.162526		488.024	0.364608		1.02675	2.02947		0.544162	0.441189		92.91	66.37
	816	P025.bmp	2	3	3	3	3		0.944444	0.107716		0.0240655	-1.10411		444.307	-1.21614		1.27316	0.556532		-0.832901	-1.08354		104.75	51.2
	817	People_030_h.jpg	3	3	2	3	3		0.944444	0.107715		0.079365	0.285419		479.078	0.0411319		0.898079	-0.135041		-0.070758	0.569847		121.34	11.97
	818	7490.jpg	1	2	1	3	3		0.976923	1.23333		0.002	-1.65856		480.15	0.0798987		0.288557	0.044889		-1.63327	0.250382		106.37	59.5
	819	N015.bmp	2	2	1	3	3		0.975191	1.17329		0.031746	-0.911119		495.783	0.645174		0.102843	-0.758925		-0.363826	0.364684		124	36.88
	820	A083.bmp	2	1	1	3	3		0.952381	0.382773		0.0089365	-1.48426		457.967	-0.722202		-1.31735	0.798344		1.78183	1.74286		95.3	28.09
	821	7080.jpg	1	2	1	3	3		0.969231	0.966747		0.030769	-0.935669		507.12	1.05511		0.177383	-1.40811		-1.92827	-0.627332		116.45	44.86
	822	2372.jpg	1	2	1	3	3		0.975923	1.19867		0.054846	-0.330678		494.954	0.615189		0.270769	0.824546		-0.460265	-0.665494		72.59	20.02
	823	P010.bmp	2	3	2	3	3		0.960317	0.657813		0.063492	-0.113427		450.397	-0.995954		1.19757	-0.164067		-0.530546	-1.18405		132.84	46.72
	824	P062.bmp	2	3	2	3	3		0.924603	-0.579936		0.031746	-0.911119		486.23	0.29974		1.21526	0.720964		-0.830422	-0.249021		142.42	66.03
	825	Landscapes_063_h.jpg	3	2	1	3	3		0.968254	0.932887		0.063492	-0.113427		450.967	-0.975324		0.281345	0.114083		-1.20019	-1.86618		134.81	32.19
	826	3550.1.jpg	1	1	1	3	3		0.956522	0.526288		0.015385	-1.32223		506.682	1.03926		-1.12112	-0.025989		1.08501	-0.779978		141.48	51.2
	827	2495.jpg	1	2	1	3	3		0.960806	0.67476		0.0688815	0.0219964		451.89	-0.941942		0.155149	-1.05372		-1.09242	-1.54321		50.61	61.09
	828	3110.jpg	1	1	3	3	3		0.953113	0.408159		0.011364	-1.42326		504.322	0.953922		-1.37015	-0.344939		1.37299	-0.016749		110.37	56.33
	829	Faces_135_h.jpg	3	3	2	3	3		0.97619	1.20794		0.031746	-0.911118		447.586	-1.0976		0.845714	0.932631		-0.331395	-0.233525		92.6	47.59
	830	8490.jpg	1	3	3	3	4		0.998	1.9638		0.031769	-0.910541		462.783	-0.548092		1.03564	3.37615		1.35894	-0.741817		91.46	42.41
	831	2372.jpg	1	2	2	3	4		0.975923	1.19867		0.0163845	-1.29711		439.451	-1.39175		0.270769	0.824546		-0.460265	-0.665494		72.59	37.41
	832	A037.bmp	2	1	3	3	4		0.97619	1.20793		0.071429	0.0860082		501.382	0.847627		-1.24134	0.051951		1.33364	0.114938		129.96	59.24
	833	5531.jpg	1	2	2	3	4		0.96923	0.96673		0.0384615	-0.742377		517	1.41234		0.12402	0.186645		-0.741224	-0.207556		108.12	57.85
	834	9921.jpg	1	1	3	3	4		0.984615	1.49991		0.0307695	-0.935656		501.781	0.86206		-1.25898	0.257523		1.24656	-0.856301		123.15	53.23
	835	3530.jpg	1	1	3	3	4		0.966897	0.885875		0.002	-1.65856		556.646	2.84591		-1.3657	-0.274061		1.45728	-0.283879		109.26	34.64
	836	3000.jpg	1	1	3	3	4		0.956522	0.526288		0.0384615	-0.742377		515.273	1.3499		-1.52135	-0.699328		1.76633	-0.245718		68.6	51.27
	837	8501.jpg	1	3	3	3	4		0.969231	0.966747		0.05	-0.452445		439.444	-1.39198		1.35137	0.930863		1.19037	0.479351		160.04	25.94
	838	2540.jpg	1	3	3	3	4		0.998	1.9638		0.0576925	-0.259153		471.261	-0.241526		1.22686	0.399279		-0.544552	0.631997		93.68	32.74
	839	Faces_122_h.jpg	3	3	3	3	4		0.984127	1.483		0.039683	-0.711684		447.048	-1.11703		1.11917	1.14617		-0.348771	-0.363101		136.81	29
	840	Faces_340_h.jpg	3	3	3	3	4		0.952381	0.382773		0.059524	-0.213133		440.35	-1.35923		1.20645	0.683508		0.224631	1.99518		96.47	47.34
	841	8496.jpg	1	3	3	3	4		0.955534	0.49203		0.002	-1.65856		517.086	1.41547		1.20463	0.824546		0.733809	0.364866		76.57	64.25
	842	9253.jpg	1	1	3	3	4		0.96923	0.96673		0.015385	-1.32223		446.05	-1.15314		-1.27676	-0.734767		0.551186	0.899127		107.3	22.33
	843	N079.bmp	2	2	2	3	4		0.968254	0.932887		0.047619	-0.512273		436.328	-1.50467		0.087756	-0.87177		-0.827862	0.382958		90.03	49.42
	844	N037.bmp	2	2	2	3	4		0.984127	1.483		0.047619	-0.512273		450.927	-0.976763		0.082586	-0.204369		-0.767196	0.160623		101.96	55.34
	845	A025.bmp	2	1	3	3	4		0.991063	1.7234		0.047875	-0.505841		444.91	-1.19436		-1.14738	-0.0883		1.28732	-0.45765		129.42	58.28
	846	Animals_025_h.jpg	3	1	3	3	4		0.916667	-0.854986		0.002	-1.65856		491.106	0.476038		-1.22558	0.647918		1.29324	0.207034		93.27	61.86
	847	2570.jpg	1	2	2	3	4		0.978261	1.2797		0.076923	0.224058		537.378	2.14919		-0.040517	-0.557573		-1.39445	-0.932624		39.27	37.23
	848	Faces_366_h.jpg	3	1	3	3	4		0.998	1.9638		0.0555555	-0.31285		425.603	-1.89246		-1.33613	0.754686		1.54519	1.37322		119.13	39.08
	849	9006.jpg	1	1	3	3	4		0.991308	1.73186		0.015385	-1.32223		513.514	1.28629		-1.12557	0.68279		0.712737	1.1281		143.16	44.28
	850	N094.bmp	2	2	2	3	4		0.960317	0.65783		0.0396825	-0.711696		429.074	-1.76695		0.021726	-1.5827		-0.628351	-0.44699		142.67	53.86
	851	2070.jpg	1	3	3	3	4		0.97619	1.20793		0.0361015	-0.801677		443.317	-1.25195		1.46699	0.222084		-0.165258	2.19662		101.95	55.77
	852	5480.jpg	1	3	3	3	4		0.934616	-0.232931		0.030769	-0.935669		480.183	0.0810714		1.18239	0.824546		0.516066	0.70832		74.83	30.32
	853	7590.jpg	1	2	2	3	4		0.91387	-0.951912		0.002	-1.65856		468.358	-0.346483		-0.053857	2.13579		-0.523481	-0.627332		45.17	49.72
	854	2311.jpg	1	3	3	3	4		0.953846	0.433546		0.0346155	-0.839016		513.242	1.27647		1.18684	-0.096866		-0.228474	0.441189		124.02	39.79
	855	4640.jpg	1	3	3	3	4		0.904762	-1.26757		0.038112	-0.751159		456.816	-0.763846		1.02675	2.02947		0.544162	0.441189		92.91	41.62
	856	7182.jpg	1	2	2	3	4		0.928526	-0.443976		0.002	-1.65856		489.19	0.406782		0.128467	-0.3095		-0.509433	-0.169395		138.57	59.06
	857	1463.jpg	1	3	3	3	4		0.938462	-0.0996214		0.046154	-0.549085		439.697	-1.38285		1.14681	1.28525		0.031413	0.097736		108.8	52.73
	858	2487.jpg	1	2	2	3	4		0.915385	-0.899424		0.0461535	-0.549097		465.991	-0.432096		0.146255	1.42701		-0.488361	-0.932624		65.71	38.18
	859	N015.bmp	2	2	2	3	4		0.932539	-0.304879		0.002	-1.65856		490.511	0.454547		0.102843	-0.758925		-0.363826	0.364684		124	67.51
	860	6312.jpg	1	1	3	3	4		0.921612	-0.683596		0.011364	-1.42326		468.071	-0.356878		-1.06331	0.434718		1.1412	0.517512		79.84	61.47
	861	4614.jpg	1	3	3	3	4		0.938462	-0.0996214		0.026923	-1.03231		442.885	-1.26756		1.01341	0.151206		-0.052875	1.16626		117.02	44.81
	862	9220.jpg	1	1	3	3	4		0.943925	0.0897111		0.04097	-0.679345		429.931	-1.73598		-1.25008	0.505596		-0.523481	-0.283879		89.35	72.64
	863	Objects_245_h.jpg	3	2	2	3	4		0.948412	0.245236		0.015873	-1.30997		507.796	1.07953		0.16498	-2.02126		-1.64327	-2.30674		128.08	56.27
	864	7090.jpg	1	2	2	3	4		0.915385	-0.899407		0.046154	-0.549085		471.774	-0.222981		0.141808	-1.40811		-1.22588	-0.627332		120.11	41.33
	865	P081.bmp	2	3	3	3	4		0.951381	0.348116		0.0555555	-0.31285		512.053	1.23348		1.05031	-0.583208		-0.499867	-0.792675		82.53	20.66
	866	Animals_077_h.jpg	3	1	3	3	4		0.935508	-0.201999		0.0238095	-1.11054		437.789	-1.45183		-1.4874	0.292028		1.96221	-0.103949		110.29	52.39
	867	3170.jpg	1	1	3	3	4		0.977273	1.24546		0.023077	-1.12895		509.407	1.1378		-1.5169	-1.37267		1.73121	-0.665494		115.01	25.44
	868	5779.jpg	1	3	3	3	4		0.969231	0.966747		0.053846	-0.355805		443.302	-1.25251		1.09345	0.080328		-0.825511	0.517512		60.07	43.3
	869	Landscapes_097_v.jpg	3	3	3	3	4		0.936508	-0.167342		0.039683	-0.711684		441.907	-1.30294		1.29954	0.114083		-0.331395	0.388441		82.54	27.69
	870	9800.jpg	1	1	3	3	4		0.970568	1.0131		0.069231	0.0307784		520.122	1.52525		-1.25898	0.611912		0.916432	2.08213		98.46	25.66
	871	7211.jpg	1	2	2	3	4		0.969231	0.966747		0.0346155	-0.839016		438.143	-1.43904		-0.027176	2.13579		-0.523481	-0.627332		176.08	40.91
	872	A075.bmp	2	1	3	3	4		0.920635	-0.717456		0.0515875	-0.412556		456.517	-0.774641		-1.51877	2.05738		2.0451	1.78093		124.72	44.17
	873	N011.bmp	2	2	2	3	4		0.928571	-0.442399		0.047619	-0.512273		440.28	-1.36176		-0.047751	0.708068		-0.380892	-0.759172		144.32	49.73
	874	N004.bmp	2	2	2	3	4		0.984127	1.483		0.0714285	0.0859956		449.484	-1.02896		-0.293127	-0.078627		0.069573	-0.810949		128.91	39.08
	875	H104.bmp	2	1	3	3	4		0.984127	1.483		0.043651	-0.611979		498.339	0.737581		-1.1267	0.293763		1.41483	1.65453		90.12	57.33
	876	4599.jpg	1	3	3	3	4		0.984615	1.49991		0.076923	0.224058		476.695	-0.0450225		1.00007	0.292962		0.66357	-0.856301		133.77	43.58
	877	2200.jpg	1	2	2	3	4		0.969231	0.966747		0.042308	-0.645725		433.476	-1.60778		-0.03607	-1.40811		-1.22588	-0.627332		61.42	53.86
	878	P095.bmp	2	3	3	3	4		0.984127	1.483		0.0555555	-0.31285		411.782	-2.39221		1.32208	0.778999		-0.917337	0.561131		163.97	42.1
	879	P039.bmp	2	3	3	3	4		0.952381	0.382773		0.0674605	-0.0137096		510.25	1.16828		1.3599	0.924086		-0.887553	0.498694		149.07	42.26
	880	People_209_v.jpg	3	1	3	3	4		0.968254	0.932886		0.031746	-0.911119		428.508	-1.78742		-1.00449	0.078494		0.554771	0.829		104.71	15.87
	881	8170.jpg	1	3	3	3	4		0.915888	-0.881974		0.0332775	-0.872637		478.531	0.0213401		1.22686	-0.203183		0.9656	0.517512		111.7	34.95
	882	H048.bmp	2	1	3	3	4		0.959871	0.642356		0.002	-1.65856		504.316	0.953728		-1.05508	-0.131826		1.21512	1.15352		104.35	46.78
	883	Objects_023_v.jpg	3	1	3	3	4		0.952381	0.382773		0.0793651	0.28542		507.433	1.06643		-0.73103	0.042905		0.259382	0.492101		102.07	44.44
	884	Faces_007_h.jpg	3	1	3	3	4		0.920635	-0.717458		0.063492	-0.113427		460.918	-0.615518		-1.45249	-0.740055		0.989166	0.673508		128.75	31.16
	885	2660.jpg	1	3	2	3	4		0.941137	-0.0069133		0.002	-1.65856		528.992	1.84597		1.28022	0.292962		-0.214426	0.937288		121.75	54.69
	886	H064.bmp	2	1	3	3	4		0.968254	0.932887		0.063492	-0.113427		506.705	1.04009		-1.26405	-0.170516		1.7078	1.00275		142.11	44.42
	887	A056.bmp	2	1	1	3	4		0.998	1.9638		0.0674605	-0.0137096		520.921	1.55412		-1.0148	-0.180188		0.850674	-1.41095		125.24	54.52
	888	P078.bmp	2	3	2	3	4		0.944444	0.107716		0.0558115	-0.306418		510.808	1.18845		1.07207	-0.131826		-0.414984	-0.925162		177.4	41.08
	889	7211.jpg	1	2	1	3	4		0.969231	0.966747		0.053846	-0.355805		425.869	-1.88286		-0.027176	2.13579		-0.523481	-0.627332		176.08	51.67
	890	P039.bmp	2	3	2	3	4		0.972222	1.07041		0.016129	-1.30353		440.97	-1.33682		1.3599	0.924086		-0.887553	0.498694		149.07	53.91
	891	A100.bmp	2	1	1	3	4		0.951613	0.356156		0.011905	-1.40967		516.237	1.38478		-1.47919	1.31905		1.77838	1.06519		99.9	27.4
	892	P015.bmp	2	3	2	3	4		0.968254	0.932887		0.075397	0.185713		504.689	0.967184		0.869206	-2.38068		-0.733958	-0.976939		128.03	28.54
	893	A007.bmp	2	1	3	3	4		0.975191	1.17329		0.079365	0.285419		512.316	1.24298		-1.23061	0.293763		1.71597	1.11088		119.32	37.83
	894	Animals_187_h.jpg	3	3	2	3	4		0.952381	0.382771		0.059524	-0.213132		434.767	-1.56112		0.932988	0.327617		-0.43565	-0.155779		120.44	51.27
	895	People_183_h.jpg	3	3	2	3	4		0.944444	0.107714		0.0248095	-1.08541		435.716	-1.52678		1.18899	0.256439		0.832784	1.78786		159.4	47.97
	896	5531.jpg	1	2	1	3	4		0.96923	0.96673		0.076923	0.224058		532.733	1.98126		0.12402	0.186645		-0.741224	-0.207556		108.12	30.25
	897	Faces_164_h.jpg	3	1	1	3	4		0.940476	-0.0298217		0.047619	-0.512273		430.341	-1.72115		-1.04522	-0.740055		-0.157637	0.077458		141.96	64.02
	898	People_165_v.jpg	3	2	1	3	4		0.904762	-1.26757		0.047619	-0.512273		445.969	-1.15607		0.252253	-0.668876		-1.00036	-0.492677		74.61	48.8
	899	P021.bmp	2	3	2	3	4		0.984127	1.483		0.075397	0.185713		479.758	0.0657235		0.983005	-1.86159		-1.17999	-0.049529		172.86	47.26
	900	9220.jpg	1	1	1	3	4		0.969231	0.966747		0.0307695	-0.935656		435.651	-1.52915		-1.25008	0.505596		-0.523481	-0.283879		89.35	56.93
	901	6230.jpg	1	1	3	3	4		0.923077	-0.632823		0.0461535	-0.549097		448.1	-1.079		-1.11223	0.611912		1.82955	-0.589171		60.01	35.1
	902	N094.bmp	2	2	1	3	4		0.952381	0.382773		0.063492	-0.113427		518.35	1.46117		0.021726	-1.5827		-0.628351	-0.44699		142.67	46.44
	903	Faces_111_h.jpg	3	2	1	3	4		0.920635	-0.717456		0.043651	-0.611979		433.862	-1.59383		0.252253	-2.37715		-1.4782	-1.94393		151.46	40.46
	904	Objects_126_h.jpg	3	1	1	3	4		0.960317	0.657813		0.087302	0.484854		498.57	0.745953		-0.824122	0.256439		0.520019	0.207034		56.29	47.57
	905	1463.jpg	1	3	2	3	4		0.998	1.9638		0.05	-0.452445		464.609	-0.482062		1.14681	1.28525		0.031413	0.097736		108.8	42.56
	906	A093.bmp	2	1	1	3	4		0.990935	1.71897		0.031746	-0.911119		466.078	-0.428941		-1.2538	0.056787		0.753559	-1.72922		123.87	25.66
	907	P030.bmp	2	3	3	3	4		0.956349	0.520293		0.015873	-1.30997		524.943	1.69957		1.39585	1.39965		-1.01096	-0.104351		190.78	37.41
	908	Faces_152_h.jpg	3	1	1	3	4		0.912699	-0.992513		0.0555555	-0.31285		448.883	-1.0507		-1.06267	0.754686		0.676402	0.725339		111.72	43.92
	909	7502.jpg	1	3	2	3	4		0.919231	-0.766132		0.015385	-1.32223		473.272	-0.168815		1.28022	0.00945		0.818097	0.555674		78.96	44.49
	910	Objects_247_h.jpg	3	2	1	3	4		0.924603	-0.579936		0.047619	-0.512273		423.073	-1.98394		0.153343	-1.73655		-1.51295	-1.99576		143.64	64.02
	911	P008.bmp	2	3	2	3	4		0.984127	1.483		0.028778	-0.985697		502.629	0.892714		1.25934	0.500109		-0.958987	0.183466		85.19	30.1
	912	A038.bmp	2	1	1	3	4		0.984127	1.483		0.0396825	-0.711696		497.871	0.720668		-1.31641	0.263134		1.5759	0.463669		108.86	29.92
	913	Objects_312_h.jpg	3	2	1	3	4		0.920635	-0.717456		0.0555555	-0.31285		454.166	-0.859662		0.240617	-0.846822		-1.06987	-0.414932		119.05	44.58
	914	N011.bmp	2	2	1	3	4		0.984127	1.483		0.087302	0.484854		505.911	1.0114		-0.047751	0.708068		-0.380892	-0.759172		144.32	48.8
	915	9253.jpg	1	1	1	3	4		0.938462	-0.0996214		0.053846	-0.355805		443.393	-1.24918		-1.27676	-0.734767		0.551186	0.899127		107.3	27.9
	916	Animals_074_h.jpg	3	1	1	3	4		0.936508	-0.167342		0.02381	-1.11053		442.89	-1.26739		-1.67359	-0.811233		2.11859	0.803084		134.25	53.02
	917	P027.bmp	2	3	2	3	4		0.952381	0.382773		0.039683	-0.711684		517.842	1.44279		0.65104	-2.30813		-0.109906	-0.893182		68.68	26.84
	918	3220.jpg	1	1	1	3	4		0.965909	0.851616		0.046154	-0.549085		512.729	1.25793		-1.05886	-0.380378		0.544162	-1.16159		67.07	55.78
	919	Faces_104_h.jpg	3	3	2	3	4		0.998	1.9638		0.047619	-0.512272		404.492	-2.65582		1.27045	0.292028		-0.331395	-0.233525		127.19	41.69
	920	8170.jpg	1	3	2	3	4		0.975923	1.19867		0.030769	-0.935669		445.507	-1.17277		1.22686	-0.203183		0.9656	0.517512		111.7	49.2
	921	5534.jpg	1	2	1	3	4		0.952381	0.382773		0.0086925	-1.49039		459.781	-0.656615		-0.013835	0.151206		-1.12754	-0.512848		109.5	31.54
	922	6150.jpg	1	2	2	3	4		0.948901	0.262166		0.084266	0.408568		496.746	0.679991		0.092892	-0.805645		-1.07135	-0.551009		114.46	35.1
	923	9400.jpg	1	1	1	3	4		0.990654	1.70921		0.0563545	-0.292774		474.311	-0.131225		-1.05442	0.753668		0.874289	-0.05491		90.01	11.98
	924	7820.jpg	1	2	1	3	4		0.953846	0.433546		0.0456295	-0.562264		514.308	1.315		0.230746	0.044889		-0.375977	-0.436525		95.86	44.5
	925	Faces_062_v.jpg	3	2	1	3	4		0.920635	-0.717456		0.063492	-0.113427		466.075	-0.429042		0.03116	0.861453		-0.557281	-0.622254		84.23	45.25
	926	People_146_h.jpg	3	2	1	3	4		0.984127	1.483		0.0714285	0.0859956		457.403	-0.742605		0.036978	-2.66186		-1.57377	-2.30674		117.13	57.47
	927	N003.bmp	2	2	1	3	4		0.916667	-0.854993		0.002	-1.65856		481.081	0.113558		0.104627	-0.599329		-0.314334	-1.31653		117.37	51.6
	928	9920.jpg	1	1	1	3	4		0.96923	0.96673		0.0692305	0.0307658		507.074	1.05343		-1.05442	0.434718		0.712737	-0.779978		94.75	44.61
	929	N014.bmp	2	2	1	3	4		0.980158	1.34546		0.015873	-1.30997		501.087	0.836954		0.260814	-0.128602		-0.990234	1.04692		182.05	42.32
	930	2209.jpg	1	3	2	3	4		0.96923	0.96673		0.0384615	-0.742377		489.259	0.409279		1.23131	0.222084		0.59333	0.784643		64.81	35.49
	931	N026.bmp	2	2	1	3	4		0.975191	1.17329		0.039683	-0.711684		442.136	-1.29466		-0.229334	0.003589		-0.739687	0.174329		108.26	35.86
	932	P076.bmp	2	3	2	3	4		0.952381	0.382773		0.055556	-0.312838		513.8	1.29665		1.20655	-0.144723		-0.653056	0.011385		124.01	34.21
	933	2340.jpg	1	3	2	3	4		0.998	1.9638		0.0615385	-0.162514		482	0.14679		1.40474	-0.486695		0.108676	0.135897		83.05	54.35
	934	People_164_h.jpg	3	2	2	3	4		0.968254	0.932887		0.047619	-0.512273		395.467	-2.98215		-0.253934	-0.277397		-0.826606	-0.052118		160.23	32.9
	935	2570.jpg	1	2	1	3	4		0.978261	1.2797		0.0692305	0.0307658		497.652	0.712756		-0.040517	-0.557573		-1.39445	-0.932624		39.27	22.33
	936	People_204_v.jpg	3	1	1	3	4		0.968254	0.932887		0.0833335	0.385136		520.213	1.52854		-1.06267	0.57674		0.815408	0.984491		108.25	52.93
	937	7096.jpg	1	2	1	3	4		0.962617	0.737524		0.030769	-0.935669		517.459	1.42895		0.297451	-0.486695		-0.537529	-1.12343		86.5	42.41
	938	N091.bmp	2	2	2	3	4		0.944444	0.107698		0.007937	-1.50938		529.5	1.86434		0.10115	-0.139886		-1.08268	0.427121		155.24	38.43
	939	9250.jpg	1	1	1	3	4		0.915385	-0.899407		0.054846	-0.330678		465.576	-0.447095		-1.02329	-0.025989		1.30275	-1.12343		86.12	31.54
	940	2311.jpg	1	3	2	3	4		0.932712	-0.298901		0.0133745	-1.37275		500.302	0.808585		1.18684	-0.096866		-0.228474	0.441189		124.02	44.74
	941	N067.bmp	2	2	2	3	4		0.972222	1.07041		0.031746	-0.911119		443.556	-1.24331		-0.16545	-0.115705		-0.606124	-0.083031		105.09	42.99
	942	A104.bmp	2	1	1	3	4		0.912698	-0.992531		0.02381	-1.11053		478.304	0.0131586		-1.22245	0.503334		1.00557	0.200217		107.72	45.2
	943	4700.jpg	1	3	2	3	4		0.907692	-1.16602		0.019231	-1.22559		443.271	-1.2536		0.906681	1.92315		-0.488361	-1.00895		74.97	42.96
	944	9340.jpg	1	1	1	3	4		0.987637	1.60463		0.030769	-0.935669		537.854	2.16643		-1.09444	0.292962		0.291299	0.70832		95.82	34.62
	945	N024.bmp	2	2	1	3	4		0.984127	1.483		0.0357145	-0.811402		498.774	0.753327		0.166878	-0.676709		-0.9008	0.410369		136.34	32.56
		Note.
		Database: 1= IAPS, 2= GAPED, 3= NAPS.
		Emotion: 1= Negative, 2= Neutral, 3= Positive.
		Condition: 1= Neutral vs Negative, 2= Neutral vs Positive, 3= Negative vs Positive.
		Cluster: 1= Poor Performance, 2= False Alarm, 3= Good Performance.
